# Supplementary material for: 2-[4-(2-Methyl­prop­yl)phen­yl]-N′-[(E)-1-phenyl­ethyl­idene]propane­hydrazide
Source: Acta Crystallogr Sect E Struct Rep Online. 2008 Nov 20;64(Pt 12):o2377. doi: 10.1107/S1600536808036817 (PMC2960058; doi:10.1107/S1600536808036817)
Supplement: Supplementary file 1 [file e-64-o2377-sup1.cif]

##############################################################################
###                                                                        ###
###        Electronic paper (Acta Crystallographica Section E)             ###
###                                                                        ###
##############################################################################
#                                                                            #
# This CIF contains the data in a paper accepted for publication in Acta     #
# Crystallographica Section E. It conforms to the requirements of Notes      #
# for Authors for Section E, and has been peer reviewed under the auspices   #
# of the IUCr Commission on Journals.                                        #
#                                                                            #
# Full details of the Crystallographic Information File format               #
# are given in the paper "The Crystallographic Information File (CIF):       #
# a New Standard Archive File for Crystallography" by S. R. Hall, F. H.      #
# Allen and I. D. Brown [Acta Cryst. (1991), A47, 655-685].                  #
#                                                                            #
# The current version of the core CIF dictionary is obtainable from          #
# ftp://ftp.iucr.org/pub/cif_core.dic. The current version number is 2.4.    #
#                                                                            #
# Software is freely available for graphical display of the structure(s) in  #
# this CIF.  For information consult the CIF home page http://www.iucr.org/  #
# cif/home.html                                                              #
#                                                                            #
# This file may be used for bona fide research purposes within the           #
# scientific community so long as proper attribution is given to the journal # 
# article from which it was obtained.                                        #
#                                                                            #
##############################################################################
                                             
data_global
_audit_creation_method     'form.cif (version 2.0)'
_journal_data_validation_number     ?
_journal_date_recd_electronic     2008-11-03
_journal_date_accepted     2008-11-08
_journal_name_full     'Acta Crystallographica, Section E'
_journal_year     2008
_journal_volume     64
_journal_issue     12
_journal_page_first     o2377
_journal_page_last     o2377
_journal_paper_category     QO
_journal_coeditor_code     CI2710
_publ_contact_author_name     'Hoong-Kun Fun'
_publ_contact_author_address
;
      X-ray Crystallography Unit
      School of Physics
      Universiti Sains Malaysia
      11800 USM, Penang
      MALAYSIA
;
_publ_contact_author_email     'hkfun@usm.my'
_publ_contact_author_fax     '604 6579150'
_publ_contact_author_phone     '604 6533652'
_publ_section_title
;
2-[4-(2-Methylpropyl)phenyl]-<i>N</i>'-[(E)-1-phenylethylidene]propanehydrazide
;
loop_
    _publ_author_name
    _publ_author_footnote
    _publ_author_address
    'Hoong-Kun Fun' .
;     X-ray Crystallography Unit
      School of Physics
      Universiti Sains Malaysia
      11800 USM, Penang
      Malaysia
;
    'Samuel Robinson Jebas'
;
      Permanent address:
      Department of Physics,
      Karunya University,
      Karunya Nagar,
      Coimbatore 641 114,
      India.
;
;
      X-ray Crystallography Unit
      School of Physics
      Universiti Sains Malaysia
      11800 USM, Penang
      Malaysia
;
    'K.V. Sujith' .
;
       Department of Studies in Chemistry,
       Mangalore University,
       Mangalagangotri,
       Mangalore 574 199,
       India
;
    'Kalluraya, B.' .
;
        Department of Studies in Chemistry,
        Mangalore University,
        Mangalagangotri,
        Mangalore 574 199,
        India
;
data_I
_audit_creation_method     SHELXL-97
_chemical_name_systematic
;
2-[4-(2-Methylpropyl)phenyl]-<i>N</i>'-[(E)-1-phenylethylidene]propanehydrazide
;
_chemical_name_common     ?
_chemical_formula_moiety     'C21 H26 N2 O'
_chemical_formula_sum     'C21 H26 N2 O'
_chemical_formula_iupac     'C21 H26 N2 O'
_chemical_formula_weight     322.44
_chemical_melting_point     ?
_symmetry_cell_setting     'Triclinic'
_symmetry_space_group_name_H-M     'P -1'
_symmetry_space_group_name_Hall     '-P 1'
loop_
    _symmetry_equiv_pos_as_xyz
    'x, y, z'
    '-x, -y, -z'
_cell_length_a     5.4355(2)
_cell_length_b     10.2850(4)
_cell_length_c     17.3095(6)
_cell_angle_alpha     80.821(4)
_cell_angle_beta     84.312(3)
_cell_angle_gamma     74.719(3)
_cell_volume     919.85(6)
_cell_formula_units_Z     2
_cell_measurement_reflns_used     2156
_cell_measurement_theta_min     2.62
_cell_measurement_theta_max     26.25
_cell_measurement_temperature     100.00(10)
_exptl_crystal_description     'block'
_exptl_crystal_colour     'colourless'
_exptl_crystal_size_max     0.22
_exptl_crystal_size_mid     0.20
_exptl_crystal_size_min     0.15
_exptl_crystal_density_diffrn     1.164
_exptl_crystal_density_meas     ?
_exptl_crystal_density_method     'not measured'
_exptl_crystal_F_000     348
_exptl_absorpt_coefficient_mu     0.072
_exptl_absorpt_correction_type     multi-scan
_exptl_absorpt_process_details     '(SADABS; Bruker, 2005)'
_exptl_absorpt_correction_T_min     0.9842
_exptl_absorpt_correction_T_max     0.9893
_exptl_special_details
;
The data was collected with the Oxford
Cyrosystem Cobra low-temperature
attachment.
;
_diffrn_ambient_temperature     100.00(10)
_diffrn_radiation_type     MoK\a
_diffrn_radiation_wavelength     0.71073
_diffrn_radiation_source     'fine-focus sealed tube'
_diffrn_radiation_monochromator     graphite
_diffrn_measurement_device_type     'Bruker SMART APEXII CCD area-detector'
_diffrn_measurement_method     '\f and \w'
_diffrn_detector_area_resol_mean     .
_diffrn_reflns_number     12794
_diffrn_reflns_av_R_equivalents     0.0625
_diffrn_reflns_av_sigmaI/netI     0.0743
_diffrn_reflns_theta_min     1.19
_diffrn_reflns_theta_max     27.53
_diffrn_reflns_theta_full     27.53
_diffrn_measured_fraction_theta_max     1.000
_diffrn_measured_fraction_theta_full     1.000
_diffrn_reflns_limit_h_min     -7
_diffrn_reflns_limit_h_max     7
_diffrn_reflns_limit_k_min     -13
_diffrn_reflns_limit_k_max     13
_diffrn_reflns_limit_l_min     -22
_diffrn_reflns_limit_l_max     22
_diffrn_standards_number     0
_diffrn_standards_interval_count     .
_diffrn_standards_interval_time     .
_diffrn_standards_decay_%     ?
_refine_special_details
;
 Refinement of F^2^ against ALL reflections.  The weighted R-factor wR and
 goodness of fit S are based on F^2^, conventional R-factors R are based
 on F, with F set to zero for negative F^2^. The threshold expression of
 F^2^ > 2sigma(F^2^) is used only for calculating R-factors(gt) etc. and is
 not relevant to the choice of reflections for refinement.  R-factors based
 on F^2^ are statistically about twice as large as those based on F, and R-
 factors based on ALL data will be even larger.
;
_reflns_number_total     4238
_reflns_number_gt     2556
_reflns_threshold_expression     I>2\s(I)
_refine_ls_structure_factor_coef     Fsqd
_refine_ls_matrix_type     full
_refine_ls_R_factor_all     0.1267
_refine_ls_R_factor_gt     0.0716
_refine_ls_wR_factor_gt     0.1618
_refine_ls_wR_factor_ref     0.1939
_refine_ls_goodness_of_fit_ref     1.073
_refine_ls_restrained_S_all     1.073
_refine_ls_number_reflns     4238
_refine_ls_number_parameters     255
_refine_ls_number_restraints     0
_refine_ls_hydrogen_treatment     mixed
_refine_ls_weighting_scheme     calc
_refine_ls_weighting_details
                 'calc w=1/[\s^2^(Fo^2^)+(0.0958P)^2^] where P=(Fo^2^+2Fc^2^)/3'
_atom_sites_solution_hydrogens     geom
_atom_sites_solution_primary     direct
_atom_sites_solution_secondary     difmap
_refine_ls_shift/su_max     0.000
_refine_ls_shift/su_mean     0.000
_refine_diff_density_max     0.331
_refine_diff_density_min     -0.255
_refine_ls_extinction_method     none
_refine_ls_extinction_coef     ?
loop_
    _atom_type_symbol
    _atom_type_description
    _atom_type_scat_dispersion_real
    _atom_type_scat_dispersion_imag
    _atom_type_scat_source
    'C' 'C' 0.0033 0.0016
                         'International Tables Vol C Tables 4.2.6.8 and 6.1.1.4'
    'H' 'H' 0.0000 0.0000
                         'International Tables Vol C Tables 4.2.6.8 and 6.1.1.4'
    'N' 'N' 0.0061 0.0033
                         'International Tables Vol C Tables 4.2.6.8 and 6.1.1.4'
    'O' 'O' 0.0106 0.0060
                         'International Tables Vol C Tables 4.2.6.8 and 6.1.1.4'
_computing_data_collection     'APEX2 (Bruker, 2005)'
_computing_cell_refinement     'APEX2 (Bruker, 2005)'
_computing_data_reduction     'SAINT (Bruker, 2005)'
_computing_structure_solution     'SHELXTL (Sheldrick, 2008)'
_computing_structure_refinement     'SHELXTL (Sheldrick, 2008)'
_computing_molecular_graphics     'SHELXTL (Sheldrick, 2008)'
_computing_publication_material
;
SHELXTL (Sheldrick, 2008) and PLATON (Spek, 2003)
;
loop_
    _atom_site_type_symbol
    _atom_site_label
    _atom_site_fract_x
    _atom_site_fract_y
    _atom_site_fract_z
    _atom_site_U_iso_or_equiv
    _atom_site_adp_type
    _atom_site_calc_flag
    _atom_site_refinement_flags
    _atom_site_occupancy
    _atom_site_disorder_assembly
    _atom_site_disorder_group
    O O1 -0.0323(4) 1.15692(18) 0.02969(11) 0.0501(6) Uani d . 1 . .
    N N1 0.4274(4) 0.90562(19) 0.13372(11) 0.0262(5) Uani d . 1 . .
    N N2 0.2392(4) 0.9662(2) 0.08205(12) 0.0313(5) Uani d . 1 . .
    C C1 0.8421(4) 0.8048(2) 0.22728(13) 0.0279(5) Uani d . 1 . .
    H H1A 0.7995 0.8977 0.2095 0.033 Uiso calc R 1 . .
    C C2 1.0316(5) 0.7513(3) 0.27947(14) 0.0310(6) Uani d . 1 . .
    H H2A 1.1146 0.8087 0.2967 0.037 Uiso calc R 1 . .
    C C3 1.0993(5) 0.6133(3) 0.30636(14) 0.0315(6) Uani d . 1 . .
    H H3A 1.2282 0.5778 0.3411 0.038 Uiso calc R 1 . .
    C C4 0.9730(5) 0.5284(3) 0.28104(14) 0.0313(6) Uani d . 1 . .
    H H4A 1.0165 0.4356 0.2990 0.038 Uiso calc R 1 . .
    C C5 0.7821(4) 0.5819(2) 0.22888(14) 0.0274(5) Uani d . 1 . .
    H H5A 0.6985 0.5241 0.2123 0.033 Uiso calc R 1 . .
    C C6 0.7130(4) 0.7198(2) 0.20080(13) 0.0244(5) Uani d . 1 . .
    C C7 0.5099(4) 0.7754(2) 0.14382(13) 0.0250(5) Uani d . 1 . .
    C C8 0.1345(5) 1.1015(2) 0.07640(14) 0.0342(6) Uani d . 1 . .
    C C9 0.2172(5) 1.1812(2) 0.13175(13) 0.0285(6) Uani d . 1 . .
    H H9A 0.3966 1.1389 0.1424 0.034 Uiso calc R 1 . .
    C C10 0.0556(4) 1.1707(2) 0.20861(13) 0.0236(5) Uani d . 1 . .
    C C11 -0.2016(4) 1.2400(2) 0.21324(14) 0.0276(6) Uani d . 1 . .
    H H11A -0.2775 1.2898 0.1682 0.033 Uiso calc R 1 . .
    C C12 -0.3465(5) 1.2360(2) 0.28371(15) 0.0314(6) Uani d . 1 . .
    H H12A -0.5168 1.2851 0.2854 0.038 Uiso calc R 1 . .
    C C13 -0.2420(5) 1.1600(2) 0.35198(14) 0.0288(6) Uani d . 1 A .
    C C14 0.0141(5) 1.0878(2) 0.34642(14) 0.0285(5) Uani d . 1 . .
    H H14A 0.0887 1.0349 0.3909 0.034 Uiso calc R 1 . .
    C C15 0.1596(5) 1.0932(2) 0.27617(13) 0.0261(5) Uani d . 1 . .
    H H15A 0.3298 1.0441 0.2743 0.031 Uiso calc R 1 . .
    C C16 -0.3971(5) 1.1569(3) 0.42892(15) 0.0398(7) Uani d . 1 . .
    H H16A -0.3843 1.0634 0.4501 0.048 Uiso d PR 0.467(13) A 1
    H H16B -0.5731 1.1986 0.4190 0.048 Uiso d PR 0.467(13) A 1
    H H16C -0.3175 1.0769 0.4631 0.048 Uiso d PR 0.533(13) A 2
    H H16D -0.5637 1.1492 0.4198 0.048 Uiso d PR 0.533(13) A 2
    C C17A -0.3180(19) 1.2210(10) 0.4913(4) 0.0316(18) Uani d P 0.467(13) A 1
    H H17A -0.1511 1.1634 0.5068 0.038 Uiso calc PR 0.467(13) A 1
    C C18A -0.281(2) 1.3628(10) 0.4643(5) 0.053(3) Uani d P 0.467(13) A 1
    H H18A -0.1524 1.3595 0.4218 0.079 Uiso calc PR 0.467(13) A 1
    H H18B -0.2269 1.3958 0.5070 0.079 Uiso calc PR 0.467(13) A 1
    H H18C -0.4387 1.4228 0.4470 0.079 Uiso calc PR 0.467(13) A 1
    C C19A -0.4977(19) 1.2181(10) 0.5642(6) 0.037(2) Uani d P 0.467(13) A 1
    H H19A -0.4286 1.2466 0.6057 0.055 Uiso calc PR 0.467(13) A 1
    H H19B -0.5165 1.1272 0.5801 0.055 Uiso calc PR 0.467(13) A 1
    H H19C -0.6615 1.2786 0.5530 0.055 Uiso calc PR 0.467(13) A 1
    C C17B -0.4221(17) 1.2748(9) 0.4729(4) 0.0370(17) Uani d P 0.533(13) A 2
    H H17B -0.5134 1.3567 0.4401 0.044 Uiso calc PR 0.533(13) A 2
    C C18B -0.1698(15) 1.2984(10) 0.4884(4) 0.041(2) Uani d P 0.533(13) A 2
    H H18D -0.0717 1.3101 0.4397 0.061 Uiso calc PR 0.533(13) A 2
    H H18E -0.0771 1.2215 0.5221 0.061 Uiso calc PR 0.533(13) A 2
    H H18F -0.2002 1.3787 0.5133 0.061 Uiso calc PR 0.533(13) A 2
    C C19B -0.586(2) 1.2606(11) 0.5497(6) 0.053(2) Uani d P 0.533(13) A 2
    H H19D -0.6109 1.3408 0.5743 0.080 Uiso calc PR 0.533(13) A 2
    H H19E -0.4999 1.1825 0.5841 0.080 Uiso calc PR 0.533(13) A 2
    H H19F -0.7481 1.2496 0.5388 0.080 Uiso calc PR 0.533(13) A 2
    C C20 0.4176(5) 0.6775(2) 0.10498(14) 0.0311(6) Uani d . 1 . .
    H H20A 0.3320 0.7251 0.0589 0.047 Uiso calc R 1 . .
    H H20B 0.3010 0.6385 0.1407 0.047 Uiso calc R 1 . .
    H H20C 0.5607 0.6065 0.0906 0.047 Uiso calc R 1 . .
    C C21 0.1932(6) 1.3288(2) 0.09447(15) 0.0388(7) Uani d . 1 . .
    H H21A 0.2250 1.3800 0.1325 0.058 Uiso calc R 1 . .
    H H21B 0.0239 1.3677 0.0769 0.058 Uiso calc R 1 . .
    H H21C 0.3155 1.3314 0.0506 0.058 Uiso calc R 1 . .
    H H1N2 0.185(4) 0.923(2) 0.0516(14) 0.026(6) Uiso d . 1 . .
loop_
    _atom_site_aniso_label
    _atom_site_aniso_U_11
    _atom_site_aniso_U_22
    _atom_site_aniso_U_33
    _atom_site_aniso_U_12
    _atom_site_aniso_U_13
    _atom_site_aniso_U_23
    O1 0.0774(15) 0.0287(10) 0.0408(11) 0.0079(10) -0.0309(11) -0.0144(8)
    N1 0.0268(11) 0.0257(11) 0.0250(10) -0.0033(8) -0.0014(8) -0.0063(8)
    N2 0.0422(13) 0.0252(11) 0.0264(11) -0.0018(9) -0.0092(10) -0.0103(9)
    C1 0.0273(13) 0.0247(12) 0.0312(13) -0.0046(10) 0.0033(11) -0.0089(10)
    C2 0.0264(13) 0.0376(14) 0.0324(14) -0.0090(11) 0.0025(11) -0.0160(11)
    C3 0.0247(13) 0.0370(15) 0.0321(14) -0.0027(11) -0.0013(11) -0.0114(11)
    C4 0.0317(14) 0.0266(13) 0.0330(14) -0.0015(11) -0.0030(11) -0.0051(10)
    C5 0.0282(13) 0.0236(12) 0.0320(13) -0.0059(10) -0.0017(10) -0.0094(10)
    C6 0.0226(12) 0.0265(12) 0.0239(12) -0.0046(10) 0.0058(10) -0.0098(10)
    C7 0.0257(12) 0.0260(12) 0.0231(12) -0.0047(10) 0.0036(10) -0.0089(10)
    C8 0.0502(16) 0.0248(13) 0.0259(13) -0.0028(12) -0.0074(12) -0.0061(10)
    C9 0.0358(14) 0.0227(12) 0.0272(13) -0.0048(10) -0.0030(11) -0.0073(10)
    C10 0.0286(12) 0.0191(11) 0.0266(12) -0.0077(9) -0.0053(10) -0.0089(9)
    C11 0.0311(14) 0.0214(12) 0.0320(13) -0.0055(10) -0.0123(11) -0.0041(10)
    C12 0.0222(12) 0.0308(13) 0.0430(15) -0.0050(10) -0.0033(11) -0.0125(11)
    C13 0.0282(13) 0.0291(13) 0.0327(14) -0.0108(11) 0.0017(11) -0.0109(11)
    C14 0.0326(14) 0.0255(13) 0.0263(13) -0.0049(10) -0.0059(11) -0.0019(10)
    C15 0.0272(13) 0.0222(12) 0.0291(13) -0.0042(10) -0.0043(10) -0.0064(10)
    C16 0.0325(15) 0.0487(17) 0.0395(16) -0.0112(13) 0.0053(12) -0.0128(13)
    C17A 0.030(4) 0.034(4) 0.028(3) -0.004(3) -0.006(3) 0.000(3)
    C18A 0.082(7) 0.036(5) 0.039(4) -0.009(5) -0.003(4) -0.012(4)
    C19A 0.031(5) 0.041(5) 0.035(4) 0.001(4) -0.002(4) -0.013(4)
    C17B 0.030(4) 0.041(4) 0.033(3) -0.001(3) 0.001(3) -0.002(3)
    C18B 0.039(4) 0.047(5) 0.038(4) -0.008(3) 0.005(3) -0.016(3)
    C19B 0.041(5) 0.062(6) 0.045(5) 0.006(4) 0.015(4) -0.015(4)
    C20 0.0349(14) 0.0268(13) 0.0306(13) -0.0009(11) -0.0032(11) -0.0119(10)
    C21 0.0544(18) 0.0287(14) 0.0329(14) -0.0108(13) 0.0035(13) -0.0061(11)
_geom_special_details
;
 All esds (except the esd in the dihedral angle between two l.s. planes)
 are estimated using the full covariance matrix.  The cell esds are taken
 into account individually in the estimation of esds in distances, angles
 and torsion angles; correlations between esds in cell parameters are only
 used when they are defined by crystal symmetry.  An approximate (isotropic)
 treatment of cell esds is used for estimating esds involving l.s. planes.
;
loop_
    _geom_bond_atom_site_label_1
    _geom_bond_atom_site_label_2
    _geom_bond_site_symmetry_2
    _geom_bond_distance
    _geom_bond_publ_flag
    O1 C8 . 1.236(3) ?
    N1 C7 . 1.284(3) ?
    N1 N2 . 1.379(3) ?
    N2 C8 . 1.349(3) ?
    N2 H1N2 . 0.86(2) ?
    C1 C2 . 1.381(3) ?
    C1 C6 . 1.407(3) ?
    C1 H1A . 0.9300 ?
    C2 C3 . 1.384(3) ?
    C2 H2A . 0.9300 ?
    C3 C4 . 1.387(3) ?
    C3 H3A . 0.9300 ?
    C4 C5 . 1.386(3) ?
    C4 H4A . 0.9300 ?
    C5 C6 . 1.387(3) ?
    C5 H5A . 0.9300 ?
    C6 C7 . 1.491(3) ?
    C7 C20 . 1.506(3) ?
    C8 C9 . 1.524(3) ?
    C9 C10 . 1.525(3) ?
    C9 C21 . 1.529(3) ?
    C9 H9A . 0.9800 ?
    C10 C15 . 1.385(3) ?
    C10 C11 . 1.393(3) ?
    C11 C12 . 1.386(3) ?
    C11 H11A . 0.9300 ?
    C12 C13 . 1.391(3) ?
    C12 H12A . 0.9300 ?
    C13 C14 . 1.396(3) ?
    C13 C16 . 1.505(3) ?
    C14 C15 . 1.385(3) ?
    C14 H14A . 0.9300 ?
    C15 H15A . 0.9300 ?
    C16 C17A . 1.502(7) ?
    C16 C17B . 1.502(7) ?
    C16 H16A . 0.9600 ?
    C16 H16B . 0.9599 ?
    C16 H16C . 0.9600 ?
    C16 H16D . 0.9600 ?
    C17A C19A . 1.519(13) ?
    C17A C18A . 1.519(14) ?
    C17A H17A . 0.9800 ?
    C18A H18A . 0.9600 ?
    C18A H18B . 0.9600 ?
    C18A H18C . 0.9600 ?
    C19A H19A . 0.9600 ?
    C19A H19B . 0.9600 ?
    C19A H19C . 0.9600 ?
    C17B C18B . 1.511(12) ?
    C17B C19B . 1.533(12) ?
    C17B H17B . 0.9800 ?
    C18B H18D . 0.9600 ?
    C18B H18E . 0.9600 ?
    C18B H18F . 0.9600 ?
    C19B H19D . 0.9600 ?
    C19B H19E . 0.9600 ?
    C19B H19F . 0.9600 ?
    C20 H20A . 0.9600 ?
    C20 H20B . 0.9600 ?
    C20 H20C . 0.9600 ?
    C21 H21A . 0.9600 ?
    C21 H21B . 0.9600 ?
    C21 H21C . 0.9600 ?
loop_
    _geom_angle_atom_site_label_1
    _geom_angle_atom_site_label_2
    _geom_angle_atom_site_label_3
    _geom_angle_site_symmetry_1
    _geom_angle_site_symmetry_3
    _geom_angle
    _geom_angle_publ_flag
    C7 N1 N2 . . 119.18(19) ?
    C8 N2 N1 . . 119.6(2) ?
    C8 N2 H1N2 . . 116.6(16) ?
    N1 N2 H1N2 . . 123.7(16) ?
    C2 C1 C6 . . 120.5(2) ?
    C2 C1 H1A . . 119.7 ?
    C6 C1 H1A . . 119.7 ?
    C1 C2 C3 . . 120.7(2) ?
    C1 C2 H2A . . 119.6 ?
    C3 C2 H2A . . 119.6 ?
    C2 C3 C4 . . 119.4(2) ?
    C2 C3 H3A . . 120.3 ?
    C4 C3 H3A . . 120.3 ?
    C5 C4 C3 . . 120.0(2) ?
    C5 C4 H4A . . 120.0 ?
    C3 C4 H4A . . 120.0 ?
    C4 C5 C6 . . 121.4(2) ?
    C4 C5 H5A . . 119.3 ?
    C6 C5 H5A . . 119.3 ?
    C5 C6 C1 . . 117.9(2) ?
    C5 C6 C7 . . 120.8(2) ?
    C1 C6 C7 . . 121.3(2) ?
    N1 C7 C6 . . 115.09(19) ?
    N1 C7 C20 . . 126.2(2) ?
    C6 C7 C20 . . 118.7(2) ?
    O1 C8 N2 . . 120.1(2) ?
    O1 C8 C9 . . 121.5(2) ?
    N2 C8 C9 . . 118.3(2) ?
    C8 C9 C10 . . 108.12(19) ?
    C8 C9 C21 . . 110.8(2) ?
    C10 C9 C21 . . 112.25(19) ?
    C8 C9 H9A . . 108.5 ?
    C10 C9 H9A . . 108.5 ?
    C21 C9 H9A . . 108.5 ?
    C15 C10 C11 . . 117.8(2) ?
    C15 C10 C9 . . 121.3(2) ?
    C11 C10 C9 . . 120.9(2) ?
    C12 C11 C10 . . 121.2(2) ?
    C12 C11 H11A . . 119.4 ?
    C10 C11 H11A . . 119.4 ?
    C11 C12 C13 . . 121.2(2) ?
    C11 C12 H12A . . 119.4 ?
    C13 C12 H12A . . 119.4 ?
    C12 C13 C14 . . 117.3(2) ?
    C12 C13 C16 . . 121.5(2) ?
    C14 C13 C16 . . 121.3(2) ?
    C15 C14 C13 . . 121.5(2) ?
    C15 C14 H14A . . 119.3 ?
    C13 C14 H14A . . 119.3 ?
    C14 C15 C10 . . 121.0(2) ?
    C14 C15 H15A . . 119.5 ?
    C10 C15 H15A . . 119.5 ?
    C17A C16 C13 . . 116.4(3) ?
    C17B C16 C13 . . 116.1(3) ?
    C17A C16 H16A . . 106.5 ?
    C17B C16 H16A . . 127.9 ?
    C13 C16 H16A . . 108.0 ?
    C17A C16 H16B . . 109.7 ?
    C17B C16 H16B . . 84.1 ?
    C13 C16 H16B . . 108.4 ?
    H16A C16 H16B . . 107.5 ?
    C17A C16 H16C . . 79.8 ?
    C17B C16 H16C . . 106.1 ?
    C13 C16 H16C . . 108.5 ?
    H16B C16 H16C . . 131.7 ?
    C17A C16 H16D . . 129.3 ?
    C17B C16 H16D . . 109.7 ?
    C13 C16 H16D . . 108.5 ?
    H16A C16 H16D . . 79.4 ?
    H16C C16 H16D . . 107.7 ?
    C16 C17A C19A . . 111.3(6) ?
    C16 C17A C18A . . 114.6(8) ?
    C19A C17A C18A . . 111.4(7) ?
    C16 C17A H17A . . 106.3 ?
    C19A C17A H17A . . 106.3 ?
    C18A C17A H17A . . 106.3 ?
    C16 C17B C18B . . 114.0(7) ?
    C16 C17B C19B . . 111.2(6) ?
    C18B C17B C19B . . 110.3(7) ?
    C16 C17B H17B . . 107.0 ?
    C18B C17B H17B . . 107.0 ?
    C19B C17B H17B . . 107.0 ?
    C17B C18B H18D . . 109.5 ?
    C17B C18B H18E . . 109.5 ?
    H18D C18B H18E . . 109.5 ?
    C17B C18B H18F . . 109.5 ?
    H18D C18B H18F . . 109.5 ?
    H18E C18B H18F . . 109.5 ?
    C17B C19B H19D . . 109.5 ?
    C17B C19B H19E . . 109.5 ?
    H19D C19B H19E . . 109.5 ?
    C17B C19B H19F . . 109.5 ?
    H19D C19B H19F . . 109.5 ?
    H19E C19B H19F . . 109.5 ?
    C7 C20 H20A . . 109.5 ?
    C7 C20 H20B . . 109.5 ?
    H20A C20 H20B . . 109.5 ?
    C7 C20 H20C . . 109.5 ?
    H20A C20 H20C . . 109.5 ?
    H20B C20 H20C . . 109.5 ?
    C9 C21 H21A . . 109.5 ?
    C9 C21 H21B . . 109.5 ?
    H21A C21 H21B . . 109.5 ?
    C9 C21 H21C . . 109.5 ?
    H21A C21 H21C . . 109.5 ?
    H21B C21 H21C . . 109.5 ?
loop_
    _geom_torsion_atom_site_label_1
    _geom_torsion_atom_site_label_2
    _geom_torsion_atom_site_label_3
    _geom_torsion_atom_site_label_4
    _geom_torsion_site_symmetry_1
    _geom_torsion_site_symmetry_2
    _geom_torsion_site_symmetry_3
    _geom_torsion_site_symmetry_4
    _geom_torsion
    _geom_torsion_publ_flag
    C7 N1 N2 C8 . . . . 173.9(2) ?
    C6 C1 C2 C3 . . . . 0.4(3) ?
    C1 C2 C3 C4 . . . . -0.6(4) ?
    C2 C3 C4 C5 . . . . 0.4(4) ?
    C3 C4 C5 C6 . . . . 0.1(4) ?
    C4 C5 C6 C1 . . . . -0.4(3) ?
    C4 C5 C6 C7 . . . . 179.1(2) ?
    C2 C1 C6 C5 . . . . 0.1(3) ?
    C2 C1 C6 C7 . . . . -179.3(2) ?
    N2 N1 C7 C6 . . . . -179.98(19) ?
    N2 N1 C7 C20 . . . . -1.1(4) ?
    C5 C6 C7 N1 . . . . 167.0(2) ?
    C1 C6 C7 N1 . . . . -13.6(3) ?
    C5 C6 C7 C20 . . . . -12.0(3) ?
    C1 C6 C7 C20 . . . . 167.4(2) ?
    N1 N2 C8 O1 . . . . 179.2(2) ?
    N1 N2 C8 C9 . . . . -3.9(4) ?
    O1 C8 C9 C10 . . . . 92.1(3) ?
    N2 C8 C9 C10 . . . . -84.7(3) ?
    O1 C8 C9 C21 . . . . -31.3(4) ?
    N2 C8 C9 C21 . . . . 151.9(2) ?
    C8 C9 C10 C15 . . . . 108.5(2) ?
    C21 C9 C10 C15 . . . . -129.0(2) ?
    C8 C9 C10 C11 . . . . -72.0(3) ?
    C21 C9 C10 C11 . . . . 50.4(3) ?
    C15 C10 C11 C12 . . . . 2.5(3) ?
    C9 C10 C11 C12 . . . . -176.96(19) ?
    C10 C11 C12 C13 . . . . -1.6(3) ?
    C11 C12 C13 C14 . . . . -0.2(3) ?
    C11 C12 C13 C16 . . . . 179.1(2) ?
    C12 C13 C14 C15 . . . . 1.0(3) ?
    C16 C13 C14 C15 . . . . -178.3(2) ?
    C13 C14 C15 C10 . . . . -0.1(3) ?
    C11 C10 C15 C14 . . . . -1.7(3) ?
    C9 C10 C15 C14 . . . . 177.78(19) ?
    C12 C13 C16 C17A . . . . -113.3(6) ?
    C14 C13 C16 C17A . . . . 66.0(6) ?
    C12 C13 C16 C17B . . . . -81.6(6) ?
    C14 C13 C16 C17B . . . . 97.7(5) ?
    C17B C16 C17A C19A . . . . 80.4(10) ?
    C13 C16 C17A C19A . . . . 176.9(5) ?
    C17B C16 C17A C18A . . . . -47.1(11) ?
    C13 C16 C17A C18A . . . . 49.4(12) ?
    C17A C16 C17B C18B . . . . 42.9(10) ?
    C13 C16 C17B C18B . . . . -55.0(10) ?
    C17A C16 C17B C19B . . . . -82.6(10) ?
    C13 C16 C17B C19B . . . . 179.6(4) ?
loop_
    _geom_hbond_atom_site_label_D
    _geom_hbond_atom_site_label_H
    _geom_hbond_atom_site_label_A
    _geom_hbond_site_symmetry_A
    _geom_hbond_distance_DH
    _geom_hbond_distance_HA
    _geom_hbond_distance_DA
    _geom_hbond_angle_DHA
    N2 H1N2 O1 2_575 0.86(2) 2.08(2) 2.928(3) 173(2)
    C20 H20A O1 2_575 0.96 2.31 3.247(3) 165
    C20 H20B Cg1 1_455 0.96 2.75 3.609(3) 150
