# Supplementary material for: 2-[4-(2-Methyl­prop­yl)phen­yl]-N′-[(E)-1-phenyl­ethyl­idene]propane­hydrazide
Source: Acta Crystallogr Sect E Struct Rep Online. 2008 Nov 20;64(Pt 12):o2377. doi: 10.1107/S1600536808036817 (PMC2960058; doi:10.1107/S1600536808036817)
Supplement: Supplementary file 2 [file e-64-o2377-Isup2.hkl]

#
# h,k,l, Fc-squared, Fo-squared, sigma(Fo-squared) and status flag
#
data_I
_shelx_title ' hz3m in P-1   (100K)'
_shelx_refln_list_code          4
_shelx_F_calc_maximum       99.93
_exptl_crystal_F_000       348.00
_reflns_d_resolution_high  0.7687
 
loop_
 _symmetry_equiv_pos_as_xyz
 'x, y, z'
 '-x, -y, -z'
 
_cell_length_a     5.4355
_cell_length_b    10.2850
_cell_length_c    17.3095
_cell_angle_alpha  80.821
_cell_angle_beta   84.312
_cell_angle_gamma  74.719
 
_shelx_F_squared_multiplier     1.000
 
loop_
 _refln_index_h
 _refln_index_k
 _refln_index_l
 _refln_F_squared_calc
 _refln_F_squared_meas
 _refln_F_squared_sigma
 _refln_observed_status
   1   0   0      638.29      881.12     10.53 o
   2   0   0        3.45        1.19      1.40 o
   3   0   0       39.02       57.71      4.09 o
   4   0   0       94.69      115.14      5.24 o
   5   0   0      124.11      128.61      8.13 o
   6   0   0        0.28        0.56      8.70 o
  -6   1   0        4.36        5.48      5.79 o
  -5   1   0        1.03        1.52      4.85 o
  -4   1   0        6.18       10.73      3.23 o
  -3   1   0      224.53      268.39      7.38 o
  -2   1   0      609.46      730.61     13.05 o
  -1   1   0       45.82       41.85      4.94 o
   0   1   0     1623.62     1630.12     30.16 o
   1   1   0      180.65      208.18      4.18 o
   2   1   0      489.58      605.10      8.21 o
   3   1   0       57.50       60.57      4.39 o
   4   1   0        3.56        6.25      4.08 o
   5   1   0       27.47       30.28      5.75 o
   6   1   0       13.62        8.34      5.53 o
  -6   2   0       30.93       17.05      6.92 o
  -5   2   0       25.99       26.05      6.31 o
  -4   2   0        3.17        2.25      3.41 o
  -3   2   0      123.49      158.48      5.51 o
  -2   2   0      418.39      501.96      8.41 o
  -1   2   0      459.86      434.20      7.04 o
   0   2   0     5971.60     6175.65     86.88 o
   1   2   0      724.08      719.95     16.66 o
   2   2   0      799.66      945.21     13.24 o
   3   2   0       66.04       84.43      3.06 o
   4   2   0        7.01        7.93      2.59 o
   5   2   0       52.18       60.73      5.43 o
   6   2   0        0.00       -4.61      4.61 o
  -6   3   0        9.62        5.34      6.71 o
  -5   3   0       50.59       42.48      6.92 o
  -4   3   0        8.89        9.78      3.76 o
  -3   3   0        8.78        6.55      3.72 o
  -2   3   0       31.12       31.83      2.47 o
  -1   3   0       86.90      102.64      3.02 o
   0   3   0      883.13      919.50     15.00 o
   1   3   0     1124.05     1111.30     17.76 o
   2   3   0     1240.41     1299.09     18.27 o
   3   3   0       19.76       22.96      2.14 o
   4   3   0       26.71       29.23      2.73 o
   5   3   0        3.27        1.20      3.16 o
   6   3   0      104.75      119.87      9.18 o
   7   3   0        7.37        2.75      6.52 o
  -5   4   0       47.66       41.77      7.27 o
  -4   4   0      178.48      198.61      7.27 o
  -3   4   0        9.38        9.38      3.50 o
  -2   4   0        0.80        2.95      2.04 o
  -1   4   0      339.43      356.50      5.62 o
   0   4   0       66.52       68.50      3.64 o
   1   4   0      198.10      213.36      4.04 o
   2   4   0       19.34       12.04      1.98 o
   3   4   0      109.37      112.71      5.68 o
   4   4   0        0.67        1.23      1.93 o
   5   4   0       10.37        8.31      2.28 o
   6   4   0       83.34       90.80      8.21 o
   7   4   0        0.49       -5.91      5.91 o
  -5   5   0        3.52        0.72      7.82 o
  -4   5   0       25.50       31.14      6.48 o
  -3   5   0        0.63        1.58      3.41 o
  -2   5   0      111.19      112.39      4.31 o
  -1   5   0        1.29        1.60      1.63 o
   0   5   0        0.25       -1.13      2.18 o
   1   5   0       67.06       72.07      5.02 o
   2   5   0       14.41       18.59      2.09 o
   3   5   0       93.89       96.29      4.23 o
   4   5   0       15.11       14.12      2.61 o
   5   5   0       55.78       58.16      3.50 o
   6   5   0       13.13        8.16      4.04 o
  -5   6   0        1.36        3.72      7.84 o
  -4   6   0       28.95       27.39      8.09 o
  -3   6   0       53.96       62.89     10.27 o
  -2   6   0       14.63       16.33      3.13 o
  -1   6   0        9.20        5.69      2.23 o
   0   6   0       41.65       53.08      4.33 o
   1   6   0      268.75      252.73      7.43 o
   2   6   0        0.45       -1.74      1.74 o
   3   6   0       11.37        8.74      2.10 o
   4   6   0      109.36      103.50      4.23 o
   5   6   0        1.52       -0.36      2.15 o
   6   6   0       48.23       44.64      5.41 o
  -4   7   0       22.92       19.52     10.82 o
  -3   7   0       61.42       73.20      7.58 o
  -2   7   0        0.64        0.55      3.32 o
  -1   7   0       14.29        6.22      4.95 o
   0   7   0       17.37       11.33      3.57 o
   1   7   0        0.85       -1.52      2.74 o
   2   7   0       86.09       82.09      5.22 o
   3   7   0        0.13       -1.88      1.91 o
   4   7   0        6.59        5.87      3.24 o
   5   7   0        0.83       -1.94      2.17 o
   6   7   0      145.07      137.22      7.17 o
  -4   8   0        0.00       -0.23      9.48 o
  -3   8   0        3.61       18.17      5.99 o
  -2   8   0       53.51       51.38      9.22 o
  -1   8   0       33.47       28.71      8.53 o
   0   8   0        6.68        3.03      3.66 o
   1   8   0        6.80        3.00      3.60 o
   2   8   0      310.75      301.41      9.51 o
   3   8   0       46.84       38.77      4.64 o
   4   8   0       22.60       26.89      3.85 o
   5   8   0       29.17       29.72      4.27 o
   6   8   0        3.25        8.98      4.32 o
  -3   9   0        0.02       12.76     11.33 o
  -2   9   0       45.09       54.75      7.78 o
  -1   9   0      424.19      351.22     20.92 o
   0   9   0        0.78       -4.08      5.05 o
   1   9   0       67.67       61.51      5.64 o
   2   9   0      151.94      156.37      7.41 o
   3   9   0      209.77      229.05      8.81 o
   4   9   0       21.68       28.70      7.74 o
   5   9   0        0.33        1.66      3.47 o
   6   9   0      132.79      131.39     10.41 o
  -3  10   0       34.81       27.96     10.78 o
  -2  10   0        0.02       10.58      6.01 o
  -1  10   0       18.89       13.05      4.16 o
   0  10   0        1.66        0.48      3.76 o
   1  10   0       23.08       20.86      4.50 o
   2  10   0        0.52        3.96      3.56 o
   3  10   0       65.15       67.85      6.20 o
   4  10   0        0.05        6.33      3.97 o
   5  10   0        0.86        2.94      3.85 o
  -2  11   0        2.39        6.27      9.96 o
  -1  11   0       73.08       53.52     10.47 o
   0  11   0       11.23       10.70      4.62 o
   1  11   0       13.51       23.86      4.93 o
   2  11   0        7.19        6.25      4.12 o
   3  11   0        1.38        4.50      3.82 o
   4  11   0        1.43        5.94      4.02 o
   5  11   0        1.35       12.04      4.28 o
  -1  12   0      112.83      121.10     11.08 o
   0  12   0       87.65      105.33      9.14 o
   1  12   0       16.32       23.36      5.22 o
   2  12   0       10.02       14.93      4.64 o
   3  12   0        0.02        6.76      5.52 o
   4  12   0        3.68        6.34      5.98 o
   1  13   0        0.92       11.97      4.84 o
   2  13   0        0.00        2.44      5.87 o
  -2 -13   1        0.68        6.64      4.60 o
  -1 -13   1        1.47       10.88      5.57 o
  -4 -12   1        1.68        5.94      7.83 o
  -3 -12   1        4.73        5.63      4.38 o
  -2 -12   1       36.56       44.70      5.97 o
  -1 -12   1        9.86       13.77      4.78 o
   0 -12   1        9.17       15.60      5.58 o
   1 -12   1       10.27       10.33     23.95 o
  -5 -11   1        0.73        2.69      6.09 o
  -4 -11   1       34.35       44.87      5.95 o
  -3 -11   1        0.01        9.50      4.04 o
  -2 -11   1        0.81        8.41      4.31 o
  -1 -11   1        6.94        5.26      5.11 o
   0 -11   1      115.86      111.23      8.48 o
   1 -11   1       37.33       44.63      6.96 o
   2 -11   1        1.36       18.09      7.23 o
  -5 -10   1        0.16        6.41      5.71 o
  -4 -10   1      109.85      131.73      7.57 o
  -3 -10   1        8.80       16.48      4.40 o
  -2 -10   1       22.96       28.89      4.92 o
  -1 -10   1        7.42        7.31      3.97 o
   0 -10   1        3.13        1.79      4.04 o
   1 -10   1      107.76       87.84      6.77 o
   2 -10   1        2.42        5.50      6.19 o
   3 -10   1        0.41       -0.05      9.22 o
  -6  -9   1       34.37       44.42      9.85 o
  -5  -9   1        6.30        7.68      4.89 o
  -4  -9   1      127.87      144.19      7.51 o
  -3  -9   1      303.74      291.08      9.89 o
  -2  -9   1       19.81       23.44      4.50 o
  -1  -9   1       77.63       87.26      6.30 o
   0  -9   1       15.89       21.98      4.41 o
   1  -9   1      308.60      299.33     16.71 o
   2  -9   1       56.24       47.25      7.82 o
   3  -9   1       16.73       25.60     10.26 o
  -5  -8   1       25.70       26.87      3.72 o
  -4  -8   1       45.88       48.88      4.49 o
  -3  -8   1        2.55       -0.90      2.61 o
  -2  -8   1      579.30      533.72     13.07 o
  -1  -8   1       44.27       42.21      4.97 o
   0  -8   1       48.01       40.78      5.14 o
   1  -8   1        2.12        3.09      4.99 o
   2  -8   1       11.55       14.04     10.64 o
   3  -8   1        5.57       16.71     11.24 o
   4  -8   1        2.43       21.61     11.37 o
  -6  -7   1       35.10       31.83     11.63 o
  -5  -7   1       81.84       86.04      4.99 o
  -4  -7   1      179.21      179.35      5.33 o
  -3  -7   1      213.96      192.75      5.17 o
  -2  -7   1       32.05       31.11      4.13 o
  -1  -7   1        1.47       -0.55      2.91 o
   0  -7   1        2.57       -2.78      3.13 o
   1  -7   1      145.57       93.40     25.52 o
   2  -7   1       14.46       12.61      4.20 o
   3  -7   1        5.58       14.84      5.51 o
   4  -7   1        1.40       -3.74      9.65 o
  -6  -6   1       15.61        8.08      5.45 o
  -5  -6   1       21.41       15.34      2.42 o
  -4  -6   1        2.46        4.23      2.26 o
  -3  -6   1       19.74       18.28      2.44 o
  -2  -6   1        0.03       -0.18      1.52 o
  -1  -6   1      241.26      227.52      7.02 o
   0  -6   1       52.13       58.53      4.57 o
   1  -6   1        2.64        3.05      1.82 o
   2  -6   1       12.86        6.74      2.93 o
   3  -6   1      503.26      493.43     11.38 o
   4  -6   1       50.84       48.92      7.02 o
   5  -6   1       16.40        9.84      6.35 o
  -6  -5   1       57.70       60.83      9.80 o
  -5  -5   1       67.13       81.61      3.85 o
  -4  -5   1        7.97        8.18      2.19 o
  -3  -5   1      139.76      134.47      3.98 o
  -2  -5   1       10.89       13.17      1.79 o
  -1  -5   1       62.58       64.04      6.46 o
   0  -5   1      608.56      641.80     12.39 o
   1  -5   1       11.76       12.73      1.90 o
   2  -5   1       15.92       12.30      2.82 o
   3  -5   1       38.81       36.15      4.63 o
   4  -5   1      122.16      117.84     10.35 o
   5  -5   1        9.80        8.78      6.40 o
  -6  -4   1      118.81      119.64      8.93 o
  -5  -4   1       37.07       41.34      3.88 o
  -4  -4   1        0.06        0.27      1.76 o
  -3  -4   1      383.40      424.79      7.09 o
  -2  -4   1      506.97      497.05      7.27 o
  -1  -4   1       15.34       12.45      1.68 o
   0  -4   1       79.12       76.44      3.74 o
   1  -4   1      304.08      264.72      6.62 o
   2  -4   1       25.91       38.76      3.16 o
   3  -4   1        8.42       10.26      3.38 o
   4  -4   1       28.78       35.56      6.02 o
   5  -4   1       58.09       48.01      7.29 o
  -6  -3   1       16.69       12.32      5.97 o
  -5  -3   1        0.23       -2.46      3.04 o
  -4  -3   1        1.28        0.86      1.69 o
  -3  -3   1       13.66       16.73      2.04 o
  -2  -3   1        0.37       -1.11      1.11 o
  -1  -3   1      117.49      103.09      2.51 o
   0  -3   1       24.26       21.99      2.52 o
   1  -3   1      709.32      727.44     12.97 o
   2  -3   1       24.75       33.51      2.75 o
   3  -3   1        0.36       -1.22      2.15 o
   4  -3   1       38.08       39.75      4.27 o
   5  -3   1       11.30        9.91      5.90 o
   6  -3   1        4.66        1.60      6.50 o
  -6  -2   1       97.30       97.47      8.55 o
  -5  -2   1        2.87        2.95      3.21 o
  -4  -2   1       32.51       41.08      2.86 o
  -3  -2   1       10.86        8.13      1.70 o
  -2  -2   1       62.32       76.60      4.42 o
  -1  -2   1     1854.50     1867.58     28.47 o
   0  -2   1     3804.25     3466.02     49.42 o
   1  -2   1      411.25      421.29     10.68 o
   2  -2   1      105.11      109.04      3.56 o
   3  -2   1      108.71      129.86      4.22 o
   4  -2   1        1.79       -1.55      2.83 o
   5  -2   1       36.94       33.15      6.60 o
   6  -2   1        0.53       -0.65      5.84 o
  -6  -1   1        2.95       -4.50      6.98 o
  -5  -1   1      108.71      109.74      5.68 o
  -4  -1   1        1.70        1.90      2.60 o
  -3  -1   1       29.58       50.32      2.91 o
  -2  -1   1      546.00      673.25      9.25 o
  -1  -1   1      135.90      168.01      2.99 o
   0  -1   1      639.18      590.13     16.95 o
   1  -1   1     1615.86     1781.51     35.05 o
   2  -1   1      184.14      205.12      4.47 o
   3  -1   1       48.24       54.89      3.01 o
   4  -1   1        0.05       -1.71      2.70 o
   5  -1   1        0.84       -4.25      4.25 o
   6  -1   1       10.20        4.73      5.69 o
  -6   0   1        1.76       -2.35      5.48 o
  -5   0   1       20.17       21.62      5.59 o
  -4   0   1       30.89       33.10      3.78 o
  -3   0   1      124.80      178.91      5.39 o
  -2   0   1      101.15      146.38      3.45 o
  -1   0   1       56.29       61.03      1.94 o
   0   0   1      265.37       -0.15      0.15 o
   1   0   1      608.98      811.25      9.47 o
   2   0   1      616.54      792.94     11.59 o
   3   0   1      817.76     1096.98     16.15 o
   4   0   1       23.81       27.11      3.59 o
   5   0   1        6.36        0.65      4.55 o
   6   0   1        0.71       -3.75      5.20 o
  -6   1   1        0.25       -2.78      5.88 o
  -5   1   1       23.82       13.90      7.40 o
  -4   1   1        1.19       -2.72      2.72 o
  -3   1   1      176.09      179.16      5.68 o
  -2   1   1      665.36      838.47     13.18 o
  -1   1   1     2417.21     2726.45     37.69 o
   1   1   1     3209.31     3637.27     88.68 o
   2   1   1        7.74       13.10      1.47 o
   3   1   1        2.80        2.91      1.53 o
   4   1   1       29.74       35.97      3.21 o
   5   1   1       81.66       89.51      7.48 o
   6   1   1       23.92       21.41      6.33 o
  -6   2   1       14.56        3.39      5.95 o
  -5   2   1       68.02       74.81      7.91 o
  -4   2   1       82.17       90.04      5.49 o
  -3   2   1      113.47      125.09      5.18 o
  -2   2   1      276.55      328.07      7.13 o
  -1   2   1      367.81      383.12      6.52 o
   0   2   1     1670.97     1798.56     32.93 o
   1   2   1     5166.68     5302.62     65.95 o
   2   2   1      201.95      260.07      8.41 o
   3   2   1        4.12        1.65      1.48 o
   4   2   1        0.22        0.45      1.88 o
   5   2   1       53.41       64.45      6.86 o
   6   2   1       19.57       20.40      5.88 o
   7   2   1       21.33       13.27      6.92 o
  -6   3   1       33.94       29.72      7.82 o
  -5   3   1        2.83       -3.06      5.41 o
  -4   3   1       31.57       33.27      4.31 o
  -3   3   1        0.00        0.68      2.80 o
  -2   3   1      345.33      408.79      7.01 o
  -1   3   1      345.93      352.04      5.24 o
   0   3   1       24.37       22.36      2.53 o
   1   3   1     2259.22     2227.59     34.23 o
   2   3   1     1301.69     1445.03     27.68 o
   3   3   1        1.71       -0.49      1.04 o
   4   3   1        4.25        4.79      2.09 o
   5   3   1      113.45      112.55      7.29 o
   6   3   1       73.78       92.95      8.41 o
   7   3   1        2.02        1.08      6.00 o
  -5   4   1        7.86       -1.77      5.76 o
  -4   4   1       63.72       65.79      5.32 o
  -3   4   1        0.10       -0.28      3.08 o
  -2   4   1       45.05       53.15      2.99 o
  -1   4   1     2159.75     2269.09     25.06 o
   0   4   1      207.00      194.89      5.37 o
   1   4   1      221.02      239.23      5.66 o
   2   4   1      718.14      764.76     15.59 o
   3   4   1      355.42      387.70      7.86 o
   4   4   1        3.31        3.22      2.10 o
   5   4   1        0.50       -2.26      2.26 o
   6   4   1       90.03      100.42      8.49 o
   7   4   1        3.60       -1.58      6.12 o
  -5   5   1       35.65       18.64      7.24 o
  -4   5   1      775.10      747.59     15.39 o
  -3   5   1       27.51       21.05      4.14 o
  -2   5   1        1.58        0.39      2.34 o
  -1   5   1       38.38       41.54      2.45 o
   0   5   1      265.58      322.63      7.84 o
   1   5   1     1831.53     1779.74     33.88 o
   2   5   1       75.92       79.54      3.36 o
   3   5   1        1.37        0.87      1.98 o
   4   5   1        0.00       -2.04      2.04 o
   5   5   1        0.84       -2.21      2.21 o
   6   5   1        6.73        5.56      4.01 o
   7   5   1        4.39        5.43     11.75 o
  -5   6   1        1.29       -6.22      6.22 o
  -4   6   1        0.08       -5.13      5.13 o
  -3   6   1       56.30       70.50      6.26 o
  -2   6   1        0.31       -2.60      2.60 o
  -1   6   1      212.67      193.44      5.22 o
   0   6   1      160.37      143.16      5.71 o
   1   6   1       91.26       78.49      4.61 o
   2   6   1      230.17      218.00      8.30 o
   3   6   1        3.16        2.77      2.22 o
   4   6   1        2.55       -0.53      2.43 o
   5   6   1        1.39       -0.04      2.47 o
   6   6   1        0.04       -0.37      3.63 o
  -4   7   1        6.42        4.85      9.41 o
  -3   7   1       35.44       38.02      6.56 o
  -2   7   1        4.98        0.02     10.28 o
  -1   7   1        3.64        2.02      3.22 o
   0   7   1        3.82        1.71      4.00 o
   1   7   1      263.40      222.22      7.45 o
   2   7   1        6.07        7.52      1.98 o
   3   7   1       40.24       35.31      3.67 o
   4   7   1        0.75       -0.30      2.45 o
   5   7   1        7.55        6.45      2.57 o
   6   7   1       29.67       20.93      4.51 o
  -4   8   1       10.46       35.46     11.64 o
  -3   8   1        6.26       14.10      5.49 o
  -2   8   1      100.33      102.94      9.90 o
  -1   8   1        4.46        5.03      3.40 o
   0   8   1       29.02       23.25      5.70 o
   1   8   1      126.89      114.98      6.29 o
   2   8   1      117.83      115.91      7.42 o
   3   8   1       56.34       61.03      6.16 o
   4   8   1        0.05       -3.35      3.35 o
   5   8   1       15.78        9.85      3.59 o
   6   8   1       32.74       44.82      8.26 o
  -3   9   1        0.40       26.84      6.41 o
  -2   9   1        3.39        8.24      5.61 o
  -1   9   1        1.39       12.95      4.63 o
   0   9   1       15.81       11.63      5.38 o
   1   9   1       26.80       27.77      4.50 o
   2   9   1      326.50      323.43     11.56 o
   3   9   1       10.51       11.17      3.71 o
   4   9   1       15.41       12.41      4.21 o
   5   9   1        0.93        2.69      3.44 o
   6   9   1       11.57       11.82      3.95 o
  -3  10   1        1.32       11.79      9.45 o
  -2  10   1        0.24        9.90      6.02 o
  -1  10   1       21.53       10.90      3.36 o
   0  10   1       19.86       19.73      4.61 o
   1  10   1       43.94       43.77      5.31 o
   2  10   1        0.06        2.44      3.77 o
   3  10   1       57.89       67.73      6.16 o
   4  10   1       20.67       12.17      4.17 o
   5  10   1       36.94       49.24      6.14 o
  -2  11   1        3.33       17.86      6.70 o
  -1  11   1       31.27       29.09      6.95 o
   0  11   1       57.27       47.51      5.79 o
   1  11   1        0.20        5.34      4.16 o
   2  11   1       53.90       46.43      5.83 o
   3  11   1       13.35       10.69      4.07 o
   4  11   1        0.02        7.22      4.05 o
   5  11   1        0.01        5.76      4.28 o
  -1  12   1        0.94       11.35      6.49 o
   0  12   1        4.88        8.25     12.32 o
   1  12   1        7.14        7.68      4.31 o
   2  12   1       74.69       86.87      7.29 o
   3  12   1       40.51       28.16      5.40 o
   4  12   1       21.60       23.05      5.84 o
   1  13   1       12.61       21.13      5.55 o
   2  13   1        4.80       13.77      5.12 o
   3  13   1        6.08        8.22      6.99 o
  -4 -12   2       23.40       42.50     13.58 o
  -3 -12   2        1.70        2.14      8.41 o
  -2 -12   2        4.66       10.51      5.85 o
  -1 -12   2       12.82       21.90      5.90 o
   0 -12   2       14.13       26.28      6.46 o
  -5 -11   2        2.49        2.55     10.31 o
  -4 -11   2       17.23       17.89      7.05 o
  -3 -11   2        2.00        8.74      6.24 o
  -2 -11   2        0.05       -0.39      3.78 o
  -1 -11   2        0.35        4.91      4.45 o
   0 -11   2       13.81       24.21      8.85 o
   1 -11   2       45.71       27.93     16.54 o
   2 -11   2        0.86       14.05      7.05 o
  -5 -10   2        1.70       -2.53     10.22 o
  -4 -10   2        9.89       14.66      4.54 o
  -3 -10   2       11.86       13.30      4.15 o
  -2 -10   2        9.91       13.50      4.81 o
  -1 -10   2       33.92       43.29      5.37 o
   0 -10   2       37.06       36.58      6.09 o
   1 -10   2       16.97       31.16      6.37 o
   2 -10   2        0.16        4.28      6.00 o
  -6  -9   2       33.82       32.29     10.52 o
  -5  -9   2        6.29        8.82      4.61 o
  -4  -9   2       25.80       24.86      4.33 o
  -3  -9   2       64.01       76.49      7.39 o
  -2  -9   2        1.86        5.75      4.01 o
  -1  -9   2       10.37       13.29      4.07 o
   0  -9   2        3.92        4.29      5.07 o
   1  -9   2       68.59       66.85      7.34 o
   2  -9   2       85.69       75.50     13.60 o
   3  -9   2        5.68       27.89     10.84 o
  -6  -8   2        2.50        1.26      8.51 o
  -5  -8   2        4.43        6.77      4.38 o
  -4  -8   2        0.61       -1.26      3.28 o
  -3  -8   2        1.23        3.41      2.72 o
  -2  -8   2       57.34       59.38      5.51 o
  -1  -8   2        0.50       -2.85      3.47 o
   0  -8   2        0.50        0.68      4.28 o
   1  -8   2        8.61        0.23      4.46 o
   2  -8   2      166.17      160.62     11.61 o
   3  -8   2        0.48       12.70      8.82 o
   4  -8   2        9.14       17.14     11.29 o
  -6  -7   2      121.02      128.97      9.29 o
  -5  -7   2       68.71       79.85      4.14 o
  -4  -7   2        0.19       -2.14      2.14 o
  -3  -7   2      108.97      112.13      4.73 o
  -2  -7   2      333.04      315.07      9.51 o
  -1  -7   2      158.42      144.61      6.40 o
   0  -7   2       52.96       54.18      5.04 o
   1  -7   2        1.88        4.98      7.61 o
   2  -7   2       26.42       31.81      4.83 o
   3  -7   2       40.61       44.92      6.75 o
   4  -7   2        4.33        8.92     10.35 o
  -6  -6   2       11.36       -2.89      7.04 o
  -5  -6   2      126.27      122.11      4.68 o
  -4  -6   2       14.45       13.76      2.62 o
  -3  -6   2       94.89       84.04      3.61 o
  -2  -6   2        5.81        6.66      2.18 o
  -1  -6   2      308.20      306.60      8.26 o
   0  -6   2      359.72      348.89     10.21 o
   1  -6   2       58.87       60.11      6.37 o
   2  -6   2       45.22       52.00      4.09 o
   3  -6   2       92.43       95.08      7.76 o
   4  -6   2       16.09       14.04      5.76 o
   5  -6   2        2.74        2.27      7.72 o
  -6  -5   2        8.53       -1.79      9.00 o
  -5  -5   2        8.26       12.31      2.59 o
  -4  -5   2       73.64       77.20      3.50 o
  -3  -5   2      136.65      129.02      3.99 o
  -2  -5   2       30.38       28.84      2.22 o
  -1  -5   2      173.68      135.25      4.37 o
   0  -5   2      348.00      382.50      8.85 o
   1  -5   2       55.52       64.42      4.17 o
   2  -5   2        8.73        4.90      2.69 o
   3  -5   2      661.76      643.90     22.11 o
   4  -5   2        2.13       -3.60      4.82 o
   5  -5   2        0.02        1.45      5.62 o
  -6  -4   2       17.21       16.55      6.13 o
  -5  -4   2       87.06       88.73      4.79 o
  -4  -4   2        7.76       10.42      2.14 o
  -3  -4   2      492.37      538.07      8.33 o
  -2  -4   2      226.00      222.22      4.42 o
  -1  -4   2      580.11      590.14      8.56 o
   0  -4   2     1277.40     1307.51     20.96 o
   1  -4   2        1.84        1.84      1.64 o
   2  -4   2       48.04       56.07      3.63 o
   3  -4   2       59.18       60.24      5.06 o
   4  -4   2       78.32       90.52      7.69 o
   5  -4   2        1.66        1.01      5.36 o
  -6  -3   2      110.52      116.94      9.22 o
  -5  -3   2       40.43       38.28      4.63 o
  -4  -3   2      106.18      132.19      3.84 o
  -3  -3   2      178.55      199.94      4.04 o
  -2  -3   2       33.10       36.19      2.04 o
  -1  -3   2      506.04      439.41      6.58 o
   0  -3   2       41.54       49.22      3.17 o
   1  -3   2       65.96       61.06      4.19 o
   2  -3   2       76.82       86.49      3.67 o
   3  -3   2        6.22        3.58      2.94 o
   4  -3   2        4.99        5.32      5.02 o
   5  -3   2       16.12       21.16      8.75 o
   6  -3   2       11.73       10.53      6.71 o
  -6  -2   2        0.06       -5.25      5.25 o
  -5  -2   2       40.17       47.52      7.73 o
  -4  -2   2       19.94       25.75      3.07 o
  -3  -2   2       68.90       88.19      2.72 o
  -2  -2   2       17.95       19.24      1.47 o
  -1  -2   2       73.06       68.91      2.25 o
   0  -2   2      442.84      409.87      6.51 o
   1  -2   2       22.92       20.57      3.70 o
   2  -2   2      710.91      786.64     12.12 o
   3  -2   2       51.77       58.95      3.57 o
   4  -2   2       17.87       25.59      6.42 o
   5  -2   2       26.28       30.79      6.23 o
   6  -2   2       14.15       10.46      6.12 o
  -6  -1   2       25.79       20.91      6.22 o
  -5  -1   2       18.57       21.09      3.88 o
  -4  -1   2        2.48       -4.44      4.47 o
  -3  -1   2        0.02       -1.26      1.26 o
  -2  -1   2        0.22       -0.97      0.97 o
  -1  -1   2     8947.89     9311.37    105.60 o
   0  -1   2        1.65        2.67      0.84 o
   1  -1   2      147.53      132.72     24.07 o
   2  -1   2        2.92        5.37      1.59 o
   3  -1   2        5.84        2.86      1.85 o
   4  -1   2       65.60       82.50      4.92 o
   5  -1   2       17.46       10.57      6.02 o
   6  -1   2        1.95       -5.62      5.62 o
  -6   0   2        0.19       -1.05      7.62 o
  -5   0   2       15.18       12.71      3.82 o
  -4   0   2      245.15      277.28      7.94 o
  -3   0   2        1.34       -1.22      2.04 o
  -2   0   2      154.56      157.39      4.43 o
  -1   0   2       13.46       17.25      2.45 o
   0   0   2     1247.85     1232.19     32.59 o
   1   0   2     7565.38     8236.20    114.80 o
   2   0   2      720.66      886.31     12.78 o
   3   0   2        3.18        2.78      1.73 o
   4   0   2       54.28       63.45      4.18 o
   5   0   2       23.17       28.09      6.61 o
   6   0   2       55.44       44.10      7.22 o
  -6   1   2        1.27       -1.99      5.97 o
  -5   1   2        3.05       -4.56      6.03 o
  -4   1   2        7.32       12.69      3.38 o
  -3   1   2       42.02       49.87      3.73 o
  -2   1   2        0.71       -1.19      1.82 o
  -1   1   2      666.23      754.21     15.84 o
   0   1   2     1132.31     1087.62     22.53 o
   1   1   2     1393.29     1541.90     20.04 o
   2   1   2      244.26      310.30      5.04 o
   3   1   2      199.08      264.79      5.17 o
   4   1   2       66.31       82.48      3.85 o
   5   1   2        6.14        2.60      5.27 o
   6   1   2       29.02       32.84     10.64 o
  -6   2   2        3.02       -5.53      5.53 o
  -5   2   2        9.63       -1.72      5.14 o
  -4   2   2        3.85       -0.71      4.14 o
  -3   2   2      202.31      207.94      6.48 o
  -2   2   2      339.19      435.97      8.54 o
  -1   2   2       49.49       56.09      2.32 o
   0   2   2      560.30      564.90     10.44 o
   1   2   2      317.38      304.48      9.48 o
   2   2   2       73.01       82.03      3.40 o
   3   2   2      213.11      272.65      5.31 o
   4   2   2       22.48       31.51      2.76 o
   5   2   2       11.52        9.71      5.57 o
   6   2   2       13.21       17.80      7.21 o
   7   2   2        1.62       -6.06      6.32 o
  -6   3   2       74.19       74.44     11.39 o
  -5   3   2       85.23       69.34      8.11 o
  -4   3   2       15.86       15.67      3.80 o
  -3   3   2        0.00       -2.64      2.66 o
  -2   3   2       98.57      112.33      4.54 o
  -1   3   2       54.35       56.64      2.16 o
   0   3   2     1563.83     1608.12     24.89 o
   1   3   2      958.03      924.17     15.70 o
   2   3   2       54.36       46.18      2.58 o
   3   3   2      101.79      127.11      4.19 o
   4   3   2       93.60      108.65      4.02 o
   5   3   2      339.98      360.80     10.70 o
   6   3   2       99.44      108.06      8.58 o
   7   3   2        3.07       -3.19      7.05 o
  -5   4   2        0.93       -5.72      5.72 o
  -4   4   2       28.45       19.05      4.13 o
  -3   4   2        0.20       -0.49      3.14 o
  -2   4   2      140.74      149.48      4.18 o
  -1   4   2      142.80      130.53      3.78 o
   0   4   2       26.42       34.78      2.89 o
   1   4   2      130.23      139.64      4.28 o
   2   4   2       80.02       84.66      3.93 o
   3   4   2      126.49      134.01      4.71 o
   4   4   2       56.42       55.30      3.72 o
   5   4   2        3.13        3.23      3.07 o
   6   4   2      109.69      131.28      8.86 o
   7   4   2        1.14       -3.41      5.95 o
  -5   5   2       18.12       10.76      9.29 o
  -4   5   2      212.91      206.20     12.32 o
  -3   5   2        3.49        3.53      3.63 o
  -2   5   2        2.71        1.10      2.32 o
  -1   5   2        0.67       -1.22      1.83 o
   0   5   2       16.33       23.41      2.92 o
   1   5   2       32.08       27.18      3.40 o
   2   5   2        6.13        1.78      3.26 o
   3   5   2      191.69      196.81      5.65 o
   4   5   2        0.32        0.23      2.18 o
   5   5   2       31.23       29.91      3.40 o
   6   5   2       10.70        9.78      4.13 o
   7   5   2        0.57       -5.61      5.61 o
  -5   6   2       54.71       70.46     17.25 o
  -4   6   2       17.13       28.19      5.22 o
  -3   6   2        2.13        3.12      5.28 o
  -2   6   2        0.94       -1.14      3.02 o
  -1   6   2      489.34      477.80      8.40 o
   0   6   2      454.49      427.64     13.08 o
   1   6   2      146.70      138.56     11.18 o
   2   6   2      113.94      105.12      4.58 o
   3   6   2        0.80       -2.32      2.32 o
   4   6   2       21.76       21.47      3.28 o
   5   6   2       11.79        7.77      2.93 o
   6   6   2        0.34        0.81      3.55 o
  -4   7   2      123.64       86.58     13.62 o
  -3   7   2       71.71       69.89      9.38 o
  -2   7   2        0.02       -4.39      4.39 o
  -1   7   2       32.30       29.78      3.78 o
   0   7   2       29.41       30.29      4.01 o
   1   7   2      236.93      196.56      7.02 o
   2   7   2       49.24       44.44      3.67 o
   3   7   2       19.62       17.45      3.43 o
   4   7   2       13.58       15.98      3.81 o
   5   7   2       19.44       21.34      3.34 o
   6   7   2        3.72        4.25      3.05 o
  -4   8   2        7.33        4.59      9.53 o
  -3   8   2        3.74       17.57      6.13 o
  -2   8   2      153.72      134.26      9.20 o
  -1   8   2       86.06       83.05      5.04 o
   0   8   2        6.00        1.29      3.47 o
   1   8   2      217.90      205.93      7.81 o
   2   8   2      223.14      209.17      7.89 o
   3   8   2       33.26       39.15      5.88 o
   4   8   2        1.91        0.18      6.80 o
   5   8   2       38.98       39.43      5.19 o
   6   8   2        1.06        4.27      3.57 o
  -3   9   2        1.60       19.34      8.38 o
  -2   9   2       32.27       25.63      6.33 o
  -1   9   2       46.22       39.47      4.48 o
   0   9   2       12.32        8.84      3.71 o
   1   9   2       70.49       69.71      5.83 o
   2   9   2      236.20      249.55      8.95 o
   3   9   2       28.99       36.51      7.32 o
   4   9   2       28.86       25.92      4.73 o
   5   9   2        7.89        9.92      4.05 o
   6   9   2        8.77       18.57      4.27 o
  -3  10   2       25.43       59.38     18.69 o
  -2  10   2       13.31       28.54      7.16 o
  -1  10   2        1.58        5.98      4.32 o
   0  10   2        0.21       -1.32      3.73 o
   1  10   2        9.80       10.97      4.00 o
   2  10   2        6.05        4.17      3.61 o
   3  10   2       17.40       19.56      5.63 o
   4  10   2        1.86        6.43      3.94 o
   5  10   2        0.81       10.00      4.29 o
  -2  11   2        0.03        6.16     12.04 o
  -1  11   2       33.43       32.60      7.15 o
   0  11   2        8.72        2.20      7.74 o
   1  11   2        0.44        0.66      3.72 o
   2  11   2       12.34       17.62      4.82 o
   3  11   2       39.65       42.21      5.64 o
   4  11   2        1.97        5.78      4.31 o
   5  11   2        3.69        7.65      4.35 o
  -1  12   2        0.13        7.26      9.48 o
   0  12   2       18.99       15.80      7.23 o
   1  12   2        6.54       14.45      4.42 o
   2  12   2       30.13       34.92      5.57 o
   3  12   2        3.95       11.38      4.34 o
   4  12   2        2.83       11.91      4.72 o
   1  13   2       23.35       41.28      6.34 o
   2  13   2       27.55       31.25      5.90 o
   3  13   2        5.47        7.74      6.87 o
  -3 -12   3       18.43       11.87     11.22 o
  -2 -12   3        7.84       18.36      5.89 o
  -1 -12   3        0.52       22.72      5.89 o
   0 -12   3       10.89       24.55      8.40 o
  -4 -11   3        0.26        1.95      8.98 o
  -3 -11   3        0.55        8.87      4.42 o
  -2 -11   3        8.50       14.87      5.87 o
  -1 -11   3        2.10        7.72      4.59 o
   0 -11   3        0.38        4.52      4.52 o
   1 -11   3       54.70       54.59      7.57 o
  -5 -10   3        0.26       -0.02      4.75 o
  -4 -10   3       34.13       24.92      7.48 o
  -3 -10   3        7.02       16.46      4.51 o
  -2 -10   3        3.94        6.70      3.99 o
  -1 -10   3        8.63       14.64      6.13 o
   0 -10   3      107.85       94.59      8.31 o
   1 -10   3       27.31       36.14      6.53 o
   2 -10   3        1.50       -1.86      7.07 o
  -5  -9   3        2.17       -1.34      6.36 o
  -4  -9   3       13.27       21.00      3.91 o
  -3  -9   3      443.31      467.96     11.11 o
  -2  -9   3       40.59       38.31      5.01 o
  -1  -9   3       42.46       47.59      5.31 o
   0  -9   3       29.87       28.36      6.62 o
   1  -9   3        8.64       12.34      5.21 o
   2  -9   3       69.51       74.98     23.57 o
   3  -9   3        8.36       22.93     10.37 o
  -6  -8   3        0.95       -7.91      7.91 o
  -5  -8   3       25.55       22.64      5.24 o
  -4  -8   3        7.61        4.65      3.09 o
  -3  -8   3        7.87        8.04      3.58 o
  -2  -8   3        1.19        0.77      3.31 o
  -1  -8   3        0.16       -2.54      3.41 o
   0  -8   3       91.36       90.43      7.71 o
   1  -8   3       87.35       84.08      7.76 o
   2  -8   3        0.86        2.28      4.52 o
   3  -8   3        4.70       16.87     10.20 o
   4  -8   3       54.61       69.31     14.35 o
  -6  -7   3       10.86       -2.44      6.85 o
  -5  -7   3       27.99       28.63      4.31 o
  -4  -7   3        2.74        1.56      2.34 o
  -3  -7   3      361.95      366.52      7.98 o
  -2  -7   3        2.91        2.74      2.66 o
  -1  -7   3       12.87        9.79      3.60 o
   0  -7   3       53.41       49.25      6.13 o
   1  -7   3       71.50       66.70     13.38 o
   2  -7   3       18.29       20.55      4.76 o
   3  -7   3        4.11       20.71     10.45 o
   4  -7   3       12.35       14.07     11.20 o
  -6  -6   3       15.06        7.60      5.42 o
  -5  -6   3        4.16        2.94      3.31 o
  -4  -6   3       73.09       73.17      4.01 o
  -3  -6   3        1.90       -1.98      1.98 o
  -2  -6   3       54.71       53.58      3.34 o
  -1  -6   3      117.02      123.69      4.71 o
   0  -6   3       70.77       71.59      5.77 o
   1  -6   3       48.49       42.48      3.62 o
   2  -6   3       34.64       33.64      4.19 o
   3  -6   3      121.52      116.02      8.20 o
   4  -6   3       16.94       22.32      5.93 o
   5  -6   3        0.62       15.98     11.92 o
  -6  -5   3       40.55       28.82      6.34 o
  -5  -5   3      130.22      137.81      4.82 o
  -4  -5   3       69.33       69.66      3.60 o
  -3  -5   3        1.08       -1.62      1.62 o
  -2  -5   3       29.50       34.37      2.60 o
  -1  -5   3       27.84       28.47      2.33 o
   0  -5   3      436.79      415.45     12.98 o
   1  -5   3        1.29        2.03      2.15 o
   2  -5   3      172.54      160.65      7.52 o
   3  -5   3      287.77      278.43      9.16 o
   4  -5   3        0.05        2.68      6.92 o
   5  -5   3       13.81       11.73      6.25 o
  -6  -4   3        0.53       -4.28      7.07 o
  -5  -4   3       88.53       98.16      6.01 o
  -4  -4   3       57.45       68.86      3.39 o
  -3  -4   3        0.01       -1.18      1.53 o
  -2  -4   3        1.36        0.95      1.40 o
  -1  -4   3      127.87      120.92      3.43 o
   0  -4   3     1237.47     1230.30     17.38 o
   1  -4   3        2.16       -0.15      1.89 o
   2  -4   3       74.32       89.19      4.23 o
   3  -4   3      218.19      208.17      6.31 o
   4  -4   3      101.30      102.81      8.83 o
   5  -4   3        0.28       -0.68      5.31 o
  -6  -3   3       11.70       -0.58      7.22 o
  -5  -3   3        0.01       -3.13      3.30 o
  -4  -3   3       50.10       57.12      3.05 o
  -3  -3   3      169.70      191.85      3.99 o
  -2  -3   3       99.54      100.35      2.88 o
  -1  -3   3        9.94       10.64      1.60 o
   0  -3   3       15.49       17.40      1.86 o
   1  -3   3      213.12      207.56      5.69 o
   2  -3   3        0.96        3.01      2.23 o
   3  -3   3        8.44        7.00      2.59 o
   4  -3   3        4.60        5.20      5.02 o
   5  -3   3       34.15       39.54      6.68 o
   6  -3   3        0.27       -0.61      5.89 o
  -6  -2   3       46.61       32.32      9.08 o
  -5  -2   3      169.88      173.38      7.01 o
  -4  -2   3        8.93       11.79      2.35 o
  -3  -2   3        6.51        4.72      1.50 o
  -2  -2   3      176.46      167.42      3.09 o
  -1  -2   3       36.07       29.90      2.54 o
   0  -2   3      891.04      764.82     10.95 o
   1  -2   3       31.62       38.09      2.94 o
   2  -2   3        1.55        1.93      1.80 o
   3  -2   3        6.74       10.67      2.26 o
   4  -2   3       44.20       53.58      8.48 o
   5  -2   3       89.75       95.58      9.67 o
   6  -2   3       13.18        6.06      5.93 o
  -6  -1   3        1.26       -5.42      5.53 o
  -5  -1   3       57.38       56.75      5.08 o
  -4  -1   3      146.44      155.22      6.12 o
  -3  -1   3        0.26        2.71      2.09 o
  -2  -1   3       69.63       86.53      2.85 o
  -1  -1   3     3820.62     3803.77     67.70 o
   0  -1   3      818.30      784.04     17.51 o
   1  -1   3     1032.15     1064.30     14.61 o
   2  -1   3      901.60      994.29     14.34 o
   3  -1   3       67.00       80.72      3.40 o
   4  -1   3        0.10       -3.51      3.93 o
   5  -1   3        0.71        1.31      4.99 o
   6  -1   3       13.08       18.53      6.38 o
  -6   0   3        6.35        3.24      5.93 o
  -5   0   3        1.49       -3.26      3.26 o
  -4   0   3       89.40      107.72      5.52 o
  -3   0   3        0.03       -2.08      2.08 o
  -2   0   3      526.51      653.64     13.34 o
  -1   0   3     9986.38    11086.96    137.46 o
   0   0   3      982.63      934.98     12.95 o
   1   0   3      102.26      118.19      3.80 o
   2   0   3      226.60      253.17      6.46 o
   3   0   3     1246.36     1482.27     23.54 o
   4   0   3      128.73      137.21      6.47 o
   5   0   3        0.12       -0.95      4.68 o
   6   0   3        0.72       -2.64      7.55 o
  -6   1   3        2.43       -5.80      5.80 o
  -5   1   3       21.32       17.18      4.13 o
  -4   1   3       37.25       39.65      4.35 o
  -3   1   3        6.78        3.95      2.68 o
  -2   1   3       31.54       40.37      3.86 o
  -1   1   3     1770.27     1965.39     48.20 o
   0   1   3      253.03      269.07      6.89 o
   1   1   3      246.20      228.62      4.57 o
   2   1   3      107.69      121.03      4.28 o
   3   1   3        0.30       -1.47      1.79 o
   4   1   3      163.37      172.83      5.18 o
   5   1   3       20.70       13.45      5.77 o
   6   1   3       62.77       55.05      8.71 o
  -6   2   3        4.82       -3.54     10.56 o
  -5   2   3       14.25       13.21      4.24 o
  -4   2   3      105.46      122.36      6.16 o
  -3   2   3        0.00        0.11      3.63 o
  -2   2   3       78.39       82.21      3.96 o
  -1   2   3       27.48       30.51      3.14 o
   0   2   3     2834.35     2762.06     42.35 o
   1   2   3      323.96      353.73      7.17 o
   2   2   3      148.83      136.55      3.56 o
   3   2   3      724.94      752.47     11.41 o
   4   2   3       49.82       50.63      3.16 o
   5   2   3       88.86       91.83      8.77 o
   6   2   3       10.10        3.48      5.71 o
   7   2   3        0.00       -2.14      7.68 o
  -6   3   3        0.37       -4.03      8.93 o
  -5   3   3       14.29       17.19      6.19 o
  -4   3   3        2.26        1.08      3.25 o
  -3   3   3        0.21        0.07      2.91 o
  -2   3   3      217.89      216.04      6.61 o
  -1   3   3       91.21       94.33      3.38 o
   0   3   3      693.52      691.37     10.40 o
   1   3   3      409.99      402.46      8.09 o
   2   3   3      308.18      309.14      7.31 o
   3   3   3      216.11      212.67      4.81 o
   4   3   3       41.10       51.25      3.27 o
   5   3   3       81.27      103.26      5.47 o
   6   3   3        2.84        4.31      6.32 o
   7   3   3        3.04        9.29      7.37 o
  -5   4   3      121.68      122.41      9.44 o
  -4   4   3       13.55        7.37      3.87 o
  -3   4   3       11.19        6.11      3.51 o
  -2   4   3        9.78        7.55      3.01 o
  -1   4   3      446.85      493.34     10.25 o
   0   4   3       54.57       56.68      3.01 o
   1   4   3     2275.39     2254.32     34.73 o
   2   4   3      199.90      206.40      5.95 o
   3   4   3        1.67        0.40      1.73 o
   4   4   3       15.29       17.36      2.64 o
   5   4   3       96.80      104.62      5.57 o
   6   4   3       60.35       62.90      8.94 o
   7   4   3        3.33       -0.39      6.02 o
  -5   5   3        2.04       -5.96      5.96 o
  -4   5   3      134.93      135.48      7.01 o
  -3   5   3      157.80      164.03      6.85 o
  -2   5   3        4.37        0.22      2.73 o
  -1   5   3       53.51       64.50      3.60 o
   0   5   3      394.85      351.03      8.03 o
   1   5   3      819.34      795.26     14.42 o
   2   5   3     1329.50     1321.54     27.99 o
   3   5   3       30.54       26.09      3.38 o
   4   5   3        2.70        0.71      2.21 o
   5   5   3        0.68       -0.82      2.22 o
   6   5   3      112.51      109.27      7.56 o
   7   5   3        0.85        5.00      6.07 o
  -5   6   3        1.79        2.00     25.06 o
  -4   6   3       89.48       95.83      6.48 o
  -3   6   3       28.87       25.23      5.16 o
  -2   6   3       12.67        8.57      5.70 o
  -1   6   3      183.45      203.40      5.38 o
   0   6   3      157.91      148.71      5.50 o
   1   6   3       37.13       41.89      3.13 o
   2   6   3        2.40        1.41      2.17 o
   3   6   3       92.23       86.12      6.44 o
   4   6   3       99.11       86.54      5.61 o
   5   6   3        0.44       -1.87      2.88 o
   6   6   3        0.00       -3.60      3.60 o
  -4   7   3       69.73      100.57     10.38 o
  -3   7   3        8.38        9.81      8.27 o
  -2   7   3        1.45        0.26      4.40 o
  -1   7   3       69.74       68.11      4.89 o
   0   7   3       10.17        8.27      2.67 o
   1   7   3       74.45       90.16      6.67 o
   2   7   3       79.32       68.11      4.34 o
   3   7   3       24.06       22.21      3.67 o
   4   7   3        0.50        0.34      2.77 o
   5   7   3       13.50       17.65      3.98 o
   6   7   3        0.69        5.01      3.45 o
  -4   8   3        0.22       15.29     10.27 o
  -3   8   3        0.32       13.18      5.34 o
  -2   8   3       21.29       22.34      8.39 o
  -1   8   3        1.08        0.72      3.86 o
   0   8   3        0.40       -3.12      3.12 o
   1   8   3      999.41      887.17     17.75 o
   2   8   3       27.20       37.91      5.96 o
   3   8   3        5.21       -0.70      3.88 o
   4   8   3        5.80        7.38      6.17 o
   5   8   3       52.06       54.38      5.96 o
   6   8   3        4.02        6.31      3.21 o
  -3   9   3        0.05       19.62      6.00 o
  -2   9   3      122.96      124.97      9.67 o
  -1   9   3       57.83       49.21      4.68 o
   0   9   3        0.74       -2.85      2.85 o
   1   9   3       29.85       34.94      4.83 o
   2   9   3      418.28      389.42     11.26 o
   3   9   3       25.68       29.10      5.76 o
   4   9   3        3.25        7.38      4.80 o
   5   9   3        1.54        2.19      3.52 o
   6   9   3        3.98        9.46      3.82 o
  -3  10   3        6.39       30.69      7.06 o
  -2  10   3        8.80       15.19      6.36 o
  -1  10   3       14.55       13.37      3.81 o
   0  10   3       11.49        6.48      4.04 o
   1  10   3       69.58       62.85      5.82 o
   2  10   3        2.14       10.72      3.96 o
   3  10   3        0.47       -0.48      3.41 o
   4  10   3        3.92        8.05      4.12 o
   5  10   3       30.95       34.25      5.48 o
  -2  11   3        4.25       20.37      6.37 o
  -1  11   3        6.23        4.88      5.33 o
   0  11   3        0.43        0.60      5.54 o
   1  11   3        2.18        4.87      3.96 o
   2  11   3        3.11        3.50      3.72 o
   3  11   3       15.02       13.81      4.44 o
   4  11   3        6.32        5.03      4.57 o
   5  11   3        0.16        4.95      4.13 o
  -1  12   3       10.64       26.13      7.08 o
   0  12   3        0.00        3.61      8.23 o
   1  12   3       12.96       17.23      4.63 o
   2  12   3       24.82       30.34      5.56 o
   3  12   3       15.20       22.43      5.20 o
   4  12   3       58.97       65.92      7.08 o
   1  13   3       42.53       42.07     10.17 o
   2  13   3        8.45        9.37      4.69 o
   3  13   3        0.37       -1.31      6.17 o
  -3 -12   4        2.69        2.23      6.83 o
  -2 -12   4        0.01       10.93      7.62 o
  -1 -12   4        2.16       12.86     11.14 o
   0 -12   4        2.53       19.47      9.49 o
  -4 -11   4        0.75       -1.38      8.40 o
  -3 -11   4       16.09       22.14      8.92 o
  -2 -11   4        1.33       12.38      4.79 o
  -1 -11   4        9.25       16.92      5.19 o
   0 -11   4        0.14        5.76      5.74 o
   1 -11   4        2.11       14.76      5.90 o
  -5 -10   4       21.80       17.60      6.11 o
  -4 -10   4        1.26        0.01      4.68 o
  -3 -10   4        8.50       14.45      4.10 o
  -2 -10   4        9.57        4.41      4.81 o
  -1 -10   4       19.94        9.28      4.90 o
   0 -10   4        0.77        6.36      4.72 o
   1 -10   4        7.03       12.09      5.49 o
   2 -10   4       40.74       58.10     12.24 o
  -5  -9   4        6.32       10.44      5.48 o
  -4  -9   4       60.37       71.77      7.25 o
  -3  -9   4       40.32       42.46      4.79 o
  -2  -9   4        0.47        2.52      3.40 o
  -1  -9   4        1.04        4.31      4.23 o
   0  -9   4      197.32      157.48      8.85 o
   1  -9   4       72.09       75.18      7.82 o
   2  -9   4      126.24      114.03     10.06 o
   3  -9   4        0.36       17.55     10.05 o
  -6  -8   4       13.63       12.91     10.41 o
  -5  -8   4       12.46        7.60      6.24 o
  -4  -8   4       34.97       30.51      5.50 o
  -3  -8   4      326.53      330.31      8.77 o
  -2  -8   4        1.65       -2.59      2.59 o
  -1  -8   4       18.30       14.06      4.73 o
   0  -8   4        6.07       14.78      5.23 o
   1  -8   4        8.80        6.19      4.89 o
   2  -8   4       36.71       33.30      5.77 o
   3  -8   4        1.78        0.76      9.71 o
   4  -8   4       30.36       41.12     13.29 o
  -6  -7   4        6.78       -5.71      6.98 o
  -5  -7   4        2.73        2.72      3.75 o
  -4  -7   4        0.65        1.99      3.41 o
  -3  -7   4       67.66       71.33      4.57 o
  -2  -7   4        8.36        4.62      2.78 o
  -1  -7   4        0.30       -0.78      3.45 o
   0  -7   4       11.39        8.30      4.68 o
   1  -7   4       18.63       16.10      5.48 o
   2  -7   4      134.07      127.63      7.20 o
   3  -7   4        1.26       20.68     11.15 o
   4  -7   4       47.17       40.40     12.86 o
  -6  -6   4       11.40        8.62      5.96 o
  -5  -6   4       22.57       18.51      3.90 o
  -4  -6   4       15.41       10.26      2.51 o
  -3  -6   4       25.90       32.47      3.04 o
  -2  -6   4       97.26       84.73      4.16 o
  -1  -6   4       52.43       55.37      4.16 o
   0  -6   4      306.50      287.93     10.14 o
   1  -6   4        0.27       -2.26      2.26 o
   2  -6   4     1497.02     1450.46     22.49 o
   3  -6   4       34.94       48.91      9.02 o
   4  -6   4        1.35        9.69      6.12 o
   5  -6   4        0.24        9.24     12.08 o
  -6  -5   4        0.13       -1.83      4.86 o
  -5  -5   4        0.09       -4.52      4.85 o
  -4  -5   4       89.81       93.29      3.96 o
  -3  -5   4      119.02      120.55      4.35 o
  -2  -5   4       40.13       40.98      3.24 o
  -1  -5   4      440.83      425.86      7.94 o
   0  -5   4       60.91       64.41      3.51 o
   1  -5   4       29.18       30.11      3.36 o
   2  -5   4      129.61      139.47      6.44 o
   3  -5   4        5.79       11.51      3.78 o
   4  -5   4       70.40       68.01      8.61 o
   5  -5   4        2.55       14.83      6.10 o
  -6  -4   4        4.55       -1.75      4.91 o
  -5  -4   4      150.99      154.05     13.21 o
  -4  -4   4       11.34       11.37      3.05 o
  -3  -4   4        0.98        2.41      1.64 o
  -2  -4   4      167.70      151.49      3.97 o
  -1  -4   4       39.87       45.00      2.74 o
   0  -4   4      589.19      559.39      9.28 o
   1  -4   4       10.90       11.02      3.95 o
   2  -4   4       12.89       13.23      2.92 o
   3  -4   4      283.82      289.89      7.50 o
   4  -4   4       18.54       26.70      6.65 o
   5  -4   4        0.13       22.66      7.98 o
  -6  -3   4        9.26        4.32      8.28 o
  -5  -3   4      122.96      131.13      6.51 o
  -4  -3   4      240.92      253.10      5.84 o
  -3  -3   4       94.87       99.62      3.05 o
  -2  -3   4        0.13       -0.96      1.17 o
  -1  -3   4        2.42        3.49      1.48 o
   0  -3   4      162.73      143.62      3.82 o
   1  -3   4        5.90        5.68      2.78 o
   2  -3   4      163.47      159.78      4.90 o
   3  -3   4       56.81       57.31      3.92 o
   4  -3   4       66.64       59.00     10.24 o
   5  -3   4        0.05       -4.27      5.58 o
   6  -3   4        0.17        9.12      6.33 o
  -6  -2   4       13.58        5.51      8.24 o
  -5  -2   4       18.35       12.36      4.08 o
  -4  -2   4      128.88      154.82      5.14 o
  -3  -2   4      362.33      419.17      7.56 o
  -2  -2   4      159.22      144.56      3.68 o
  -1  -2   4       93.02       89.04      4.28 o
   0  -2   4       16.07       15.11      1.86 o
   1  -2   4      229.65      214.83      5.90 o
   2  -2   4       74.14       73.07      3.53 o
   3  -2   4       34.37       32.99      2.92 o
   4  -2   4       42.99       49.31      9.47 o
   5  -2   4        9.59        9.07      5.82 o
   6  -2   4        4.18        9.02      5.84 o
  -6  -1   4      129.42      102.26     12.39 o
  -5  -1   4      132.85      130.24      6.39 o
  -4  -1   4        7.95        9.43      3.60 o
  -3  -1   4       69.68       87.58      3.45 o
  -2  -1   4        2.41       -0.23      1.34 o
  -1  -1   4       13.63       12.47      2.16 o
   0  -1   4      116.22       90.59      2.97 o
   1  -1   4      131.24      115.42      3.20 o
   2  -1   4      161.75      183.91      5.81 o
   3  -1   4        0.06        0.60      2.69 o
   4  -1   4       22.45       22.63      5.90 o
   5  -1   4       10.55        9.14      5.93 o
   6  -1   4       20.95       17.28      9.76 o
  -6   0   4       13.54       -0.77      7.72 o
  -5   0   4        3.55        2.65      3.35 o
  -4   0   4      230.66      247.18      7.78 o
  -3   0   4       61.56       84.44      4.31 o
  -2   0   4       23.79       25.51      2.04 o
  -1   0   4     9722.43    10325.29    152.82 o
   0   0   4      205.08      200.91      3.35 o
   1   0   4      354.38      316.05      5.77 o
   2   0   4      151.60      164.78      6.73 o
   3   0   4      171.62      193.89      6.57 o
   4   0   4       30.03       43.11      4.96 o
   5   0   4        0.41       -4.87      4.87 o
   6   0   4       82.16       92.86     10.38 o
  -6   1   4       17.51       -0.88      5.92 o
  -5   1   4        0.05       -0.16      5.19 o
  -4   1   4      284.95      286.78      8.55 o
  -3   1   4        5.50        8.92      2.93 o
  -2   1   4        2.16        6.39      2.26 o
  -1   1   4       23.75       26.61      3.15 o
   0   1   4     1582.41     1628.90     31.73 o
   1   1   4      215.94      206.50      4.22 o
   2   1   4      111.75      137.25      4.58 o
   3   1   4        6.72        9.00      2.36 o
   4   1   4       17.95       21.16      4.45 o
   5   1   4        3.48        1.17      4.81 o
   6   1   4        0.00        2.87      5.48 o
  -6   2   4       15.15       10.24      8.70 o
  -5   2   4        2.32       11.86      4.08 o
  -4   2   4       23.88       35.18      4.47 o
  -3   2   4       40.59       39.59      4.10 o
  -2   2   4        8.21        7.90      2.45 o
  -1   2   4      522.79      558.50      8.83 o
   0   2   4     1620.19     1644.64     23.67 o
   1   2   4     1055.75     1005.81     14.15 o
   2   2   4      486.87      503.05      8.67 o
   3   2   4        0.06       -1.22      1.22 o
   4   2   4       80.36       76.36      3.56 o
   5   2   4       30.30       38.24      9.33 o
   6   2   4        5.42        5.10      6.42 o
  -6   3   4        0.94       -2.43      7.12 o
  -5   3   4        0.00       -2.99      7.03 o
  -4   3   4        2.29        2.02      3.40 o
  -3   3   4       14.52       22.44      3.95 o
  -2   3   4       77.94       93.56      5.05 o
  -1   3   4        6.38        7.79      1.90 o
   0   3   4      189.88      181.30      4.83 o
   1   3   4     9008.13     9037.54    131.36 o
   2   3   4      245.18      262.25      7.46 o
   3   3   4        1.83        1.89      2.01 o
   4   3   4        8.26        9.32      2.26 o
   5   3   4      460.72      518.08     12.92 o
   6   3   4       85.52       79.43      9.39 o
   7   3   4       30.47       16.43      6.92 o
  -5   4   4      123.45      126.41      9.82 o
  -4   4   4        0.22        2.24      3.56 o
  -3   4   4        0.26       -3.39      3.39 o
  -2   4   4      379.46      405.30     13.19 o
  -1   4   4       80.67       75.41      3.93 o
   0   4   4      274.13      263.28      5.67 o
   1   4   4      306.81      316.44      7.26 o
   2   4   4      262.25      267.60      7.04 o
   3   4   4       73.27       88.20      4.67 o
   4   4   4       30.64       41.82      3.24 o
   5   4   4        8.68        6.69      3.78 o
   6   4   4        1.74       -7.78      7.86 o
   7   4   4        0.55       -3.35      5.97 o
  -5   5   4       44.39       44.19     15.70 o
  -4   5   4        0.08        5.64      4.12 o
  -3   5   4       10.70        6.67      4.44 o
  -2   5   4       42.32       44.19      3.16 o
  -1   5   4      142.92      126.27      4.70 o
   0   5   4       88.41       78.84      3.79 o
   1   5   4      707.62      665.07     12.67 o
   2   5   4       83.04       84.73      4.24 o
   3   5   4       81.11       77.25      7.76 o
   4   5   4       52.88       47.49      4.21 o
   5   5   4       53.40       52.81      4.77 o
   6   5   4        0.48       -2.09      3.94 o
   7   5   4       18.23       12.10      8.00 o
  -5   6   4      131.75      118.29     12.50 o
  -4   6   4        9.48       14.42      7.94 o
  -3   6   4        5.08       -2.14      4.10 o
  -2   6   4        3.32       -3.39      4.38 o
  -1   6   4        0.00       -1.63      2.26 o
   0   6   4        0.44        0.23      2.52 o
   1   6   4      776.84      693.35     13.49 o
   2   6   4      519.39      464.40     10.54 o
   3   6   4       33.89       28.20      3.74 o
   4   6   4       45.31       48.66      4.98 o
   5   6   4        1.41       -2.37      3.12 o
   6   6   4        0.14       -3.81      3.83 o
  -4   7   4       61.76       74.26      7.52 o
  -3   7   4       11.17        8.39      5.13 o
  -2   7   4        0.25       -2.08      4.15 o
  -1   7   4        2.61       -2.60      2.70 o
   0   7   4      280.48      252.82      9.59 o
   1   7   4       51.01       48.26      3.68 o
   2   7   4      667.86      649.13     13.70 o
   3   7   4        1.64       -1.53      2.41 o
   4   7   4        5.54        6.60      3.41 o
   5   7   4        0.08        0.79      3.19 o
   6   7   4        5.64        3.06      4.17 o
  -4   8   4        5.91       22.27     10.33 o
  -3   8   4       58.88       49.63      7.33 o
  -2   8   4       19.77       34.29     11.16 o
  -1   8   4        6.51        3.60      3.07 o
   0   8   4      253.70      229.57      7.04 o
   1   8   4       64.95       86.96      9.45 o
   2   8   4       10.11       17.39      5.07 o
   3   8   4       32.45       30.17      7.08 o
   4   8   4      110.20       89.82      6.19 o
   5   8   4        3.56        4.30      3.84 o
   6   8   4        7.12       16.18      3.90 o
  -3   9   4       22.13       38.50      6.77 o
  -2   9   4       17.58       36.25     15.65 o
  -1   9   4       14.78       17.49      3.95 o
   0   9   4       30.17       23.78      3.89 o
   1   9   4      123.67      118.54      6.30 o
   2   9   4      517.68      480.17     23.08 o
   3   9   4        4.47        1.62      4.49 o
   4   9   4        7.37       -0.07      4.20 o
   5   9   4        5.41       10.01      4.97 o
   6   9   4        1.37        4.42      4.52 o
  -3  10   4       11.41       23.30      6.36 o
  -2  10   4       44.04       53.41     13.80 o
  -1  10   4        1.20       10.31      7.97 o
   0  10   4       28.07       23.84      4.20 o
   1  10   4       15.03       16.36      4.28 o
   2  10   4      353.92      304.18     10.17 o
   3  10   4       35.34       27.47      7.29 o
   4  10   4        0.75       -1.93      4.32 o
   5  10   4        0.12        0.95      3.64 o
  -2  11   4        5.99       29.99      7.52 o
  -1  11   4        4.05        3.62      5.20 o
   0  11   4        1.36        3.41      3.58 o
   1  11   4        0.26        1.72      3.79 o
   2  11   4        0.08       -0.76      3.75 o
   3  11   4       13.31       24.20      4.85 o
   4  11   4        4.33        5.94      4.12 o
   5  11   4        5.06        5.58      4.18 o
  -1  12   4        0.85        7.12      6.74 o
   0  12   4       17.78       24.18      6.42 o
   1  12   4        3.04       -1.05      8.69 o
   2  12   4        0.16        4.14      4.01 o
   3  12   4        0.02        3.10      4.03 o
   4  12   4       71.53      102.95      8.25 o
   1  13   4       31.53       40.53     10.56 o
   2  13   4       17.51       32.77      6.92 o
   3  13   4        0.81        2.93      4.73 o
  -3 -12   5        7.20        7.27      9.07 o
  -2 -12   5        9.88       29.74     10.28 o
  -1 -12   5        1.74       17.78      9.49 o
   0 -12   5        1.03       23.04      6.20 o
  -4 -11   5       32.46       41.09     11.11 o
  -3 -11   5       19.28       49.40     11.32 o
  -2 -11   5        0.24       13.47     16.70 o
  -1 -11   5       37.87       42.97      6.58 o
   0 -11   5        0.04       19.51      5.60 o
   1 -11   5        0.56        9.78      5.63 o
  -5 -10   5       11.85       11.54      8.88 o
  -4 -10   5       56.21       60.33      8.39 o
  -3 -10   5       30.09       29.28      9.60 o
  -2 -10   5        6.29       11.71      4.65 o
  -1 -10   5        4.67        9.00      5.58 o
   0 -10   5        1.31        5.37      6.60 o
   1 -10   5        0.02        7.44      5.17 o
   2 -10   5       14.01       14.59      9.76 o
  -5  -9   5        0.29        5.29      6.28 o
  -4  -9   5        5.85       -0.18      8.85 o
  -3  -9   5        0.79        1.54      4.69 o
  -2  -9   5        1.57        7.98      4.01 o
  -1  -9   5        5.21       13.30      4.61 o
   0  -9   5       45.93       44.37      7.39 o
   1  -9   5        1.09       11.24      5.73 o
   2  -9   5       21.78       -2.32     29.01 o
   3  -9   5       43.70       53.07     12.84 o
  -5  -8   5        5.29        7.53      9.91 o
  -4  -8   5        4.24        5.67      4.29 o
  -3  -8   5       45.43       54.77      5.59 o
  -2  -8   5        2.58        4.46      3.00 o
  -1  -8   5       13.88       10.87      4.51 o
   0  -8   5       61.70       56.15      6.66 o
   1  -8   5       78.14       84.34     23.10 o
   2  -8   5      109.57       92.36     16.89 o
   3  -8   5        3.19       -1.30      9.75 o
   4  -8   5        8.24       27.53     12.30 o
  -6  -7   5        0.40       -6.70      6.70 o
  -5  -7   5        1.64       -0.21      4.04 o
  -4  -7   5       61.55       63.37      6.21 o
  -3  -7   5      121.27      132.50      5.43 o
  -2  -7   5        2.19       -1.74      2.67 o
  -1  -7   5       15.60       14.77      3.64 o
   0  -7   5        8.65       -2.67      4.20 o
   1  -7   5       20.81       14.92      9.83 o
   2  -7   5      108.85       90.28     12.59 o
   3  -7   5      142.37      125.81     15.58 o
   4  -7   5       13.28       28.78     12.43 o
  -6  -6   5        4.70       -6.29      6.29 o
  -5  -6   5        0.05        1.36      4.04 o
  -4  -6   5       44.18       53.06      4.92 o
  -3  -6   5       27.83       31.60      3.19 o
  -2  -6   5        6.94        7.84      2.45 o
  -1  -6   5        0.22        2.09      2.24 o
   0  -6   5        6.25        7.70      2.48 o
   1  -6   5       28.45       39.85      4.80 o
   2  -6   5      614.63      616.01     18.04 o
   3  -6   5      209.98      190.88     10.51 o
   4  -6   5        4.44        5.19     10.92 o
   5  -6   5       72.58       54.72     14.62 o
  -6  -5   5        1.36       -5.03      5.03 o
  -5  -5   5      139.79      123.58      8.50 o
  -4  -5   5        4.20        4.33      3.58 o
  -3  -5   5       30.61       36.52      4.34 o
  -2  -5   5       46.99       50.91      3.30 o
  -1  -5   5      610.68      618.77     10.58 o
   0  -5   5       13.34        9.91      2.74 o
   1  -5   5       99.14      106.38      5.07 o
   2  -5   5       10.41        5.92      2.30 o
   3  -5   5      519.52      509.80     14.38 o
   4  -5   5       15.96       14.45      6.24 o
   5  -5   5        1.85       11.90      5.85 o
  -6  -4   5        2.13       -0.21      5.17 o
  -5  -4   5        0.99       -3.91      3.91 o
  -4  -4   5        2.44       -0.19      2.18 o
  -3  -4   5      406.72      412.95      7.28 o
  -2  -4   5      172.20      168.80      4.64 o
  -1  -4   5        7.41        8.11      1.95 o
   0  -4   5      109.71      113.64      3.82 o
   1  -4   5        3.31        0.41      2.22 o
   2  -4   5      689.20      619.79     21.84 o
   3  -4   5      541.26      519.66     21.30 o
   4  -4   5       86.57       73.52     11.01 o
   5  -4   5        0.54       -5.89      5.89 o
  -6  -3   5        2.81        1.34      5.21 o
  -5  -3   5      106.81      110.14     10.27 o
  -4  -3   5        0.43        3.48      2.71 o
  -3  -3   5      137.02      124.63      3.77 o
  -2  -3   5       12.43       16.04      2.50 o
  -1  -3   5       44.34       48.49      4.74 o
   0  -3   5      558.77      514.85      8.61 o
   1  -3   5      182.97      205.14      6.24 o
   2  -3   5        0.86        4.28      1.77 o
   3  -3   5       43.62       45.53      3.66 o
   4  -3   5      127.30      130.05      9.40 o
   5  -3   5        0.07       -5.05      5.05 o
   6  -3   5        0.05        7.82      6.54 o
  -6  -2   5        1.27       -6.73      6.73 o
  -5  -2   5       27.08       28.37      5.46 o
  -4  -2   5      330.22      368.02      9.31 o
  -3  -2   5        7.58        6.63      2.18 o
  -2  -2   5      241.62      216.09      4.05 o
  -1  -2   5       36.80       35.78      5.29 o
   0  -2   5       20.64       24.45      2.10 o
   1  -2   5     1601.92     1650.82     22.58 o
   2  -2   5      118.50      108.04      9.83 o
   3  -2   5        0.05       -1.71      3.01 o
   4  -2   5       13.56       14.95      5.76 o
   5  -2   5       53.91       45.20     12.47 o
   6  -2   5        7.04        7.16      7.23 o
  -6  -1   5        7.90       -7.60      7.72 o
  -5  -1   5       21.93       20.04      4.37 o
  -4  -1   5      283.34      310.11      8.64 o
  -3  -1   5      159.16      162.52      4.55 o
  -2  -1   5     2671.25     2913.95     38.02 o
  -1  -1   5        5.12       10.38      2.25 o
   0  -1   5      310.23      311.49      5.69 o
   1  -1   5        0.75        0.75      1.24 o
   2  -1   5      119.31      156.19      5.53 o
   3  -1   5      598.30      586.12     12.88 o
   4  -1   5        1.20        3.87      3.89 o
   5  -1   5        0.47       -4.62      4.62 o
   6  -1   5        4.22        5.53      6.50 o
  -6   0   5       17.02       11.63     10.37 o
  -5   0   5       11.23        5.48      5.62 o
  -4   0   5      100.74      112.54      5.90 o
  -3   0   5       69.53       68.20      5.00 o
  -2   0   5      110.70      130.44      3.98 o
  -1   0   5      483.63      502.34     15.66 o
   0   0   5     2027.94     1895.55     21.68 o
   1   0   5      379.99      366.44      4.92 o
   2   0   5      212.00      244.40      6.82 o
   3   0   5      203.42      213.23      7.14 o
   4   0   5        0.32        7.02      3.78 o
   5   0   5        0.40       -2.50     12.05 o
   6   0   5        7.71        2.19      6.45 o
  -6   1   5       10.75        0.37      8.37 o
  -5   1   5       29.81       31.01      4.89 o
  -4   1   5      180.51      189.98      7.21 o
  -3   1   5       21.61       17.59      3.40 o
  -2   1   5       46.50       49.33      3.75 o
  -1   1   5     3019.24     3206.36     42.07 o
   0   1   5       15.37       16.22      1.72 o
   1   1   5       24.54       22.95      1.79 o
   2   1   5       37.14       45.36      2.84 o
   3   1   5       50.80       67.05      4.23 o
   4   1   5       12.36       11.58      5.34 o
   5   1   5        0.42       -0.92      4.34 o
   6   1   5        1.04       -2.43      5.24 o
  -6   2   5        7.27       -5.05     13.73 o
  -5   2   5        8.07        7.08      4.27 o
  -4   2   5        1.06        1.61      3.50 o
  -3   2   5        0.94        1.63      3.13 o
  -2   2   5      132.01      126.89      5.61 o
  -1   2   5       26.13       32.91      2.40 o
   0   2   5      283.35      285.56      5.55 o
   1   2   5      134.95      133.53      4.98 o
   2   2   5       62.30       64.26      4.68 o
   3   2   5       46.66       56.07      3.63 o
   4   2   5       21.20       22.42      3.54 o
   5   2   5       14.90       10.30      5.37 o
   6   2   5        0.07       -1.94      5.80 o
  -6   3   5       57.63       46.24     18.92 o
  -5   3   5        0.21       -3.22      4.32 o
  -4   3   5        9.36        7.69      3.74 o
  -3   3   5       18.12       16.46      5.13 o
  -2   3   5        0.39        2.10      2.93 o
  -1   3   5        0.60       -1.91      1.91 o
   0   3   5     1368.74     1353.27     18.82 o
   1   3   5       35.26       43.60      2.67 o
   2   3   5      123.25      144.96      5.14 o
   3   3   5      205.62      210.76      5.90 o
   4   3   5      428.01      418.74     10.92 o
   5   3   5       50.55       55.15      5.03 o
   6   3   5        0.94        1.94      5.87 o
   7   3   5        0.04       -8.74      9.25 o
  -5   4   5       10.51       24.16      5.46 o
  -4   4   5       13.04        9.62      4.49 o
  -3   4   5        0.29       -3.72      3.72 o
  -2   4   5      167.38      178.62      9.46 o
  -1   4   5        1.39       -0.70      2.11 o
   0   4   5      143.17      144.43      4.43 o
   1   4   5        4.12        2.51      1.88 o
   2   4   5      720.63      729.67     17.47 o
   3   4   5       27.80       19.56      3.10 o
   4   4   5        1.82       -0.37      2.36 o
   5   4   5      326.62      319.73      8.88 o
   6   4   5        0.31        3.11      5.85 o
   7   4   5       14.76        7.60      8.72 o
  -5   5   5      211.31      190.07     12.96 o
  -4   5   5        0.12        1.69      4.36 o
  -3   5   5        0.00        1.82      4.18 o
  -2   5   5        0.00       -0.56      2.94 o
  -1   5   5      271.71      284.84      6.89 o
   0   5   5      680.81      573.67     10.05 o
   1   5   5      386.58      378.43      8.73 o
   2   5   5     1724.82     1702.11     30.43 o
   3   5   5        1.62       -0.25      2.21 o
   4   5   5       36.23       44.10      5.13 o
   5   5   5       23.33       23.74      4.02 o
   6   5   5        1.04        0.57      4.01 o
  -5   6   5        1.31        6.86     12.04 o
  -4   6   5       35.50       36.57      7.33 o
  -3   6   5        1.14        2.48      6.57 o
  -2   6   5      105.90       96.53      6.91 o
  -1   6   5      289.69      282.05      7.37 o
   0   6   5      175.17      157.73      5.71 o
   1   6   5        0.67       -2.24      2.24 o
   2   6   5      186.44      158.11      5.83 o
   3   6   5       10.50       10.89      3.11 o
   4   6   5      167.77      152.84      6.92 o
   5   6   5       13.74       12.90      4.40 o
   6   6   5        3.64        0.62      3.18 o
  -4   7   5        2.54       23.10      7.34 o
  -3   7   5       28.47       28.97      5.51 o
  -2   7   5       34.53       33.21      5.29 o
  -1   7   5        1.65       -2.65      2.65 o
   0   7   5      627.48      553.89     10.70 o
   1   7   5       20.17       18.24      3.35 o
   2   7   5      237.05      231.23      7.38 o
   3   7   5        1.30        0.66      2.69 o
   4   7   5       10.54        5.58      3.31 o
   5   7   5        2.86       -2.73      3.11 o
   6   7   5        0.38       -0.45      3.74 o
  -4   8   5        0.59       20.75     16.74 o
  -3   8   5      225.46      211.25     24.97 o
  -2   8   5        0.09       -4.51      4.51 o
  -1   8   5       13.95       13.95      3.27 o
   0   8   5       17.86       19.99      4.47 o
   1   8   5      709.89      615.75     17.00 o
   2   8   5     1508.64     1393.59     30.76 o
   3   8   5      124.67      116.06      7.90 o
   4   8   5       34.91       27.79      4.54 o
   5   8   5        0.01       -2.43      3.45 o
   6   8   5       17.30       16.78      4.18 o
  -3   9   5        9.91       22.75      6.04 o
  -2   9   5        9.44       17.82      7.61 o
  -1   9   5        2.41        2.65      3.31 o
   0   9   5      179.77      161.25      7.53 o
   1   9   5        5.23       15.95      5.10 o
   2   9   5        7.37       10.08      5.15 o
   3   9   5       41.46       49.99      6.57 o
   4   9   5        6.91        1.30      7.04 o
   5   9   5        5.15        3.97      5.05 o
   6   9   5        1.44        2.10      4.54 o
  -3  10   5       14.98       25.43      6.67 o
  -2  10   5       36.01       45.47      7.09 o
  -1  10   5        6.83       11.11      5.47 o
   0  10   5       46.98       46.30      4.72 o
   1  10   5        0.53        1.18      4.02 o
   2  10   5        5.47       22.00      9.86 o
   3  10   5        9.85       14.99      5.12 o
   4  10   5        1.39        3.27      4.57 o
   5  10   5       16.13        8.24      5.70 o
  -2  11   5       18.03       38.34      7.61 o
  -1  11   5        5.38       11.41      6.19 o
   0  11   5        9.24       15.88      4.06 o
   1  11   5       27.53       19.60      4.30 o
   2  11   5        5.40        6.84      3.87 o
   3  11   5      108.69      106.20      7.63 o
   4  11   5        0.61        0.94      5.07 o
   5  11   5        5.59       10.04      4.46 o
  -1  12   5        8.13       14.20      6.40 o
   0  12   5       12.96       13.28      4.08 o
   1  12   5        9.12        7.09      5.84 o
   2  12   5        9.06       16.28      4.64 o
   3  12   5        5.57       14.26      4.53 o
   4  12   5        3.11       10.81      4.59 o
   1  13   5       12.44       20.64      5.05 o
   2  13   5        1.15       15.05      5.13 o
   3  13   5        0.07        7.32      4.69 o
  -2 -12   6        4.13       10.50      8.48 o
  -1 -12   6       10.45       26.94      6.07 o
  -4 -11   6        5.58       12.89      8.61 o
  -3 -11   6       59.23       82.24     14.11 o
  -2 -11   6        3.80        5.24      7.74 o
  -1 -11   6       24.04       39.65      6.23 o
   0 -11   6        0.04       15.10     10.11 o
   1 -11   6        1.65       17.12      6.43 o
  -4 -10   6       14.28       13.88      9.35 o
  -3 -10   6       31.39       43.60      7.73 o
  -2 -10   6        0.79        6.99      7.52 o
  -1 -10   6      121.84      117.30      8.18 o
   0 -10   6        0.02        8.71      5.09 o
   1 -10   6       13.58       14.13      8.49 o
   2 -10   6       17.10       39.80     11.70 o
  -5  -9   6        9.91       11.99      9.81 o
  -4  -9   6      134.02      140.52     10.46 o
  -3  -9   6       25.02       28.70      6.60 o
  -2  -9   6       11.36        4.85      3.45 o
  -1  -9   6        0.51        0.87      4.09 o
   0  -9   6        1.42        4.12      4.86 o
   1  -9   6       68.87       79.55      8.31 o
   2  -9   6        1.16        2.30      5.50 o
   3  -9   6        0.13       12.93     10.80 o
  -5  -8   6        1.97        2.95      4.92 o
  -4  -8   6       78.80       97.63      9.10 o
  -3  -8   6       27.79       25.08      5.68 o
  -2  -8   6       88.68      101.58      5.82 o
  -1  -8   6       25.62       23.13      7.30 o
   0  -8   6        4.63       -2.36      4.31 o
   1  -8   6       37.42       32.67      6.44 o
   2  -8   6        2.61       -1.43      5.52 o
   3  -8   6        0.05        1.30      9.95 o
  -6  -7   6        6.21       -4.63      8.83 o
  -5  -7   6       19.08       30.81      7.07 o
  -4  -7   6       21.56       18.73      5.60 o
  -3  -7   6       54.76       59.71      6.87 o
  -2  -7   6        6.38        4.67      3.56 o
  -1  -7   6        0.12        1.41      3.16 o
   0  -7   6        0.54        3.77      5.28 o
   1  -7   6       95.21       91.71      8.20 o
   2  -7   6        8.50        0.67      5.43 o
   3  -7   6        4.07       -5.40      9.75 o
   4  -7   6        1.60        8.48     11.44 o
  -6  -6   6        0.11       -6.43      6.43 o
  -5  -6   6       22.06       29.11      5.37 o
  -4  -6   6       38.49       45.29      5.58 o
  -3  -6   6        0.05       -2.07      4.93 o
  -2  -6   6       12.77       11.79      2.73 o
  -1  -6   6        0.00       -2.20      2.20 o
   0  -6   6       10.03        7.44      2.90 o
   1  -6   6       26.78       26.30      3.86 o
   2  -6   6       50.55       48.64      5.28 o
   3  -6   6       82.79       74.44     13.58 o
   4  -6   6        3.58       14.39     11.01 o
  -6  -5   6        0.52       -1.46      6.53 o
  -5  -5   6        0.27       -6.63      7.80 o
  -4  -5   6        0.01       -2.54      5.87 o
  -3  -5   6        1.32       -1.87      1.87 o
  -2  -5   6      239.10      211.41      5.68 o
  -1  -5   6       54.83       63.95      3.63 o
   0  -5   6        2.23        2.45      2.08 o
   1  -5   6       51.26       44.06      4.26 o
   2  -5   6      277.61      277.40     10.09 o
   3  -5   6      239.57      231.80      8.96 o
   4  -5   6        0.22       -1.65      4.81 o
   5  -5   6        4.41        6.05     15.69 o
  -6  -4   6        1.35        1.83      6.38 o
  -5  -4   6        0.02        0.64      9.86 o
  -4  -4   6      302.66      302.91     17.46 o
  -3  -4   6       15.81       16.22      2.26 o
  -2  -4   6      103.41       97.08      3.66 o
  -1  -4   6      282.91      277.57      6.05 o
   0  -4   6       89.22       88.56      3.64 o
   1  -4   6      440.78      429.70     10.16 o
   2  -4   6       15.89       13.25      4.23 o
   3  -4   6      352.50      342.72     10.46 o
   4  -4   6       15.88       -0.40      6.79 o
   5  -4   6       44.52       47.35      8.61 o
  -6  -3   6        0.69       -5.71      7.86 o
  -5  -3   6       26.53       33.24      7.14 o
  -4  -3   6      393.55      407.07     16.74 o
  -3  -3   6       18.95       22.89      3.36 o
  -2  -3   6      369.23      327.08      8.70 o
  -1  -3   6      129.03      128.54      3.74 o
   0  -3   6       46.31       51.91      2.94 o
   1  -3   6      215.60      221.82      5.47 o
   2  -3   6        2.55        5.55      3.15 o
   3  -3   6      145.95      137.55      6.87 o
   4  -3   6       20.55       22.72      6.32 o
   5  -3   6        7.53       -1.59      5.61 o
   6  -3   6        0.05       -3.90      6.62 o
  -6  -2   6       10.19        4.26      5.40 o
  -5  -2   6       23.27       23.24      9.53 o
  -4  -2   6       30.65       38.32      7.27 o
  -3  -2   6        1.41        0.74      2.22 o
  -2  -2   6     1179.22     1194.21     21.30 o
  -1  -2   6       20.64       28.85      3.50 o
   0  -2   6       40.11       43.92      2.65 o
   1  -2   6        0.38        1.83      1.62 o
   2  -2   6        5.10        2.94      2.61 o
   3  -2   6      101.30      112.16     10.74 o
   4  -2   6       16.26       24.35      6.10 o
   5  -2   6        2.20        1.38      5.58 o
   6  -2   6        0.25        2.27      7.25 o
  -6  -1   6       16.90        2.07      9.48 o
  -5  -1   6        0.92        2.89      4.70 o
  -4  -1   6      165.86      176.68      6.95 o
  -3  -1   6       13.54       13.14      2.77 o
  -2  -1   6     3301.65     3367.38     52.74 o
  -1  -1   6      793.35      799.16     14.85 o
   0  -1   6      117.95      111.64      3.45 o
   1  -1   6        1.84        5.54      2.54 o
   2  -1   6      706.47      760.46     14.85 o
   3  -1   6      161.86      177.47      7.01 o
   4  -1   6      137.72      135.53      7.04 o
   5  -1   6       64.32       56.64      8.44 o
   6  -1   6        0.21       -4.94      5.93 o
  -6   0   6        0.69       -8.78     13.54 o
  -5   0   6       76.16       71.71      7.18 o
  -4   0   6      237.59      254.07      8.15 o
  -3   0   6      287.12      323.67     10.02 o
  -2   0   6      104.56      132.42      4.13 o
  -1   0   6      767.39      789.99     14.64 o
   0   0   6      549.91      485.08      6.72 o
   1   0   6     1246.05     1326.29     16.08 o
   2   0   6      775.81      839.29     13.24 o
   3   0   6        6.58       11.30      4.18 o
   4   0   6       27.89       27.80      4.95 o
   5   0   6        5.07       10.95      5.52 o
   6   0   6        0.70       -4.47      5.35 o
  -6   1   6       22.69       -0.33     15.00 o
  -5   1   6       26.43       20.77      7.81 o
  -4   1   6       55.14       66.38      9.14 o
  -3   1   6       51.17       54.99      5.03 o
  -2   1   6     1211.94     1283.27     18.30 o
  -1   1   6     1001.97     1082.66     15.35 o
   0   1   6      289.79      261.66      5.18 o
   1   1   6       47.47       54.01      4.53 o
   2   1   6       58.27       59.59      3.26 o
   3   1   6       13.10       16.18      2.73 o
   4   1   6       58.60       51.63      5.50 o
   5   1   6        0.42       -0.11      4.72 o
   6   1   6        3.87        6.20      5.93 o
  -6   2   6       41.65       28.56     17.98 o
  -5   2   6       59.36       63.50      8.21 o
  -4   2   6      152.60      150.43      7.78 o
  -3   2   6      139.73      140.43      6.71 o
  -2   2   6      249.38      246.41      7.21 o
  -1   2   6       18.36       18.43      2.25 o
   0   2   6      646.40      651.97     10.19 o
   1   2   6      462.63      437.95      7.58 o
   2   2   6      154.78      149.50      3.74 o
   3   2   6       75.78       72.87      3.91 o
   4   2   6      304.29      302.91      9.48 o
   5   2   6       22.30       23.57      5.18 o
   6   2   6       10.96       10.61      6.63 o
  -5   3   6        0.04        4.25      4.42 o
  -4   3   6       53.22       49.57      5.70 o
  -3   3   6      370.19      364.61     10.74 o
  -2   3   6        8.51        7.74      2.16 o
  -1   3   6        0.14       -1.84      1.84 o
   0   3   6      188.41      199.79      4.87 o
   1   3   6       10.16        9.80      1.96 o
   2   3   6        2.71        1.64      1.95 o
   3   3   6        1.00        2.52      2.14 o
   4   3   6        9.48        8.36      3.08 o
   5   3   6       10.34       11.35      3.70 o
   6   3   6       20.25       13.85      6.80 o
  -5   4   6        9.96       14.52      5.03 o
  -4   4   6        0.45        1.95      4.21 o
  -3   4   6        0.18       -3.70      3.70 o
  -2   4   6        0.12       -1.07      2.47 o
  -1   4   6      244.74      226.15      5.72 o
   0   4   6        9.03       11.74      2.39 o
   1   4   6       78.94       90.89      4.22 o
   2   4   6       75.03       83.97      4.59 o
   3   4   6       93.19       90.04      4.96 o
   4   4   6        0.69       -0.94      2.64 o
   5   4   6      150.15      150.58     10.98 o
   6   4   6       10.37        0.29      4.36 o
  -5   5   6       16.92       18.02      8.92 o
  -4   5   6        9.63        7.50      4.75 o
  -3   5   6        0.00       -3.85      3.85 o
  -2   5   6       50.73       61.29      5.76 o
  -1   5   6       77.92       73.33      4.67 o
   0   5   6       25.29       24.19      3.03 o
   1   5   6        1.85        1.09      2.07 o
   2   5   6       18.04       18.45      3.00 o
   3   5   6       66.16       62.68      4.46 o
   4   5   6      143.51      130.11      5.84 o
   5   5   6      155.79      135.32      6.30 o
   6   5   6        0.03       -0.11      4.01 o
  -5   6   6       59.19       69.98     17.73 o
  -4   6   6        1.13        2.50     11.26 o
  -3   6   6        0.65       -3.91      3.91 o
  -2   6   6        7.11        3.72      4.30 o
  -1   6   6      224.04      220.76      6.67 o
   0   6   6        2.72        3.11      2.81 o
   1   6   6       27.81       30.16      3.23 o
   2   6   6      366.13      339.41      9.04 o
   3   6   6       15.76       13.97      3.22 o
   4   6   6       12.18        7.70      3.54 o
   5   6   6        4.39        7.58      3.49 o
   6   6   6        5.35        1.78      3.93 o
  -4   7   6       86.51       86.50     14.42 o
  -3   7   6        3.18        4.68      6.59 o
  -2   7   6       17.64       14.94      4.76 o
  -1   7   6       22.05       24.67      4.26 o
   0   7   6       21.16       20.45      3.67 o
   1   7   6        0.17       -2.47      2.47 o
   2   7   6       50.70       49.11      4.28 o
   3   7   6      516.71      450.99     11.73 o
   4   7   6      104.03       86.62      5.86 o
   5   7   6       20.18       16.49      3.99 o
   6   7   6        6.96        7.93      4.10 o
  -4   8   6        2.31       17.97      5.73 o
  -3   8   6       38.40       45.26      7.03 o
  -2   8   6        4.74        3.81      5.88 o
  -1   8   6        6.53        5.78      2.99 o
   0   8   6       46.82       43.54      6.04 o
   1   8   6      615.46      557.21     13.24 o
   2   8   6       33.98       39.88      5.97 o
   3   8   6        6.83        8.59      3.28 o
   4   8   6      109.96       92.09      6.30 o
   5   8   6       79.66       80.32      6.91 o
   6   8   6        0.33        3.30      4.23 o
  -3   9   6        0.00       20.30      5.98 o
  -2   9   6       97.51       95.18     15.42 o
  -1   9   6       30.40       28.69      5.36 o
   0   9   6      275.24      238.71     14.29 o
   1   9   6      777.81      678.06     15.44 o
   2   9   6       16.68       10.70      5.01 o
   3   9   6      327.40      275.87     11.79 o
   4   9   6       21.21       15.73      5.35 o
   5   9   6        3.86        5.39      5.30 o
   6   9   6        0.11       -1.73      4.35 o
  -2  10   6       41.89       52.50      7.96 o
  -1  10   6        7.36        7.90      5.52 o
   0  10   6        1.78        5.21      3.25 o
   1  10   6       96.15       83.21      6.71 o
   2  10   6       30.68       25.07      6.00 o
   3  10   6      151.67      137.60      9.45 o
   4  10   6        1.25        0.75      4.60 o
   5  10   6        2.01        5.24      5.07 o
  -2  11   6        1.64       12.74      6.24 o
  -1  11   6        0.19       10.16      5.54 o
   0  11   6       71.24       74.23      5.81 o
   1  11   6       25.88       17.57      4.18 o
   2  11   6       15.89       11.99      5.72 o
   3  11   6       67.05       79.55     20.01 o
   4  11   6       33.88       37.31      7.37 o
   5  11   6        0.72       -3.80      4.63 o
  -1  12   6        0.08       14.16      5.97 o
   0  12   6       41.21       48.94      5.45 o
   1  12   6       79.84       77.15      6.75 o
   2  12   6        0.12       -2.13      6.90 o
   3  12   6        0.08        5.98      4.94 o
   4  12   6        2.83        8.12      4.26 o
   1  13   6        0.10       -0.72      6.16 o
   2  13   6        6.32        1.93      7.70 o
   3  13   6       41.59       49.54      6.70 o
  -3 -11   7       31.68       26.28     10.67 o
  -2 -11   7       26.58       39.04     11.16 o
  -1 -11   7        4.72       13.77      9.11 o
   0 -11   7        1.60       23.39      8.76 o
   1 -11   7        2.73       27.39      9.55 o
  -4 -10   7        0.27        5.24      6.96 o
  -3 -10   7       50.60       55.70     20.11 o
  -2 -10   7        9.05       13.66      8.16 o
  -1 -10   7        9.92       22.95      9.71 o
   0 -10   7        0.03        7.29      5.17 o
   1 -10   7       25.65       38.95      7.04 o
   2 -10   7       54.35       86.58     14.14 o
  -5  -9   7       36.54       52.68     13.25 o
  -4  -9   7       80.94       98.18     10.01 o
  -3  -9   7        0.10       -4.74      4.74 o
  -2  -9   7       11.14       14.99      5.36 o
  -1  -9   7       47.44       55.14      8.45 o
   0  -9   7        7.63       11.53     10.63 o
   1  -9   7        7.56       11.21     10.73 o
   2  -9   7       14.59       29.85     12.01 o
   3  -9   7        5.58       32.46     12.04 o
  -5  -8   7        2.34        6.52      5.31 o
  -4  -8   7        8.09        6.23      5.32 o
  -3  -8   7        0.84       -2.09      4.63 o
  -2  -8   7        9.51        5.46      5.97 o
  -1  -8   7       24.26       17.48      4.02 o
   0  -8   7       68.25       75.78      7.38 o
   1  -8   7       35.08       50.75      8.25 o
   2  -8   7        2.69        6.55      5.91 o
   3  -8   7        1.70        1.17     10.34 o
  -5  -7   7       12.35        8.21     12.34 o
  -4  -7   7      118.96      129.97      9.20 o
  -3  -7   7        5.24       14.36      4.85 o
  -2  -7   7       25.53       24.00      4.32 o
  -1  -7   7        0.89       -0.91      3.13 o
   0  -7   7        3.71       -3.78      8.94 o
   1  -7   7      122.81      117.22      8.48 o
   2  -7   7        6.04        3.05      5.80 o
   3  -7   7       19.88       31.22     11.74 o
   4  -7   7        0.99        4.06     10.63 o
  -6  -6   7        0.06       -7.10      7.10 o
  -5  -6   7        4.72       -3.06      9.43 o
  -4  -6   7       23.54       26.84      5.24 o
  -3  -6   7      108.54      114.19      7.05 o
  -2  -6   7       80.79       82.89      4.28 o
  -1  -6   7       43.73       42.19      4.40 o
   0  -6   7       25.35       35.67      3.44 o
   1  -6   7      125.70      107.40      5.79 o
   2  -6   7      114.14      105.54      6.44 o
   3  -6   7       28.37       26.50      7.23 o
   4  -6   7        1.73       -3.00      9.74 o
  -6  -5   7        0.02       -6.45      8.26 o
  -5  -5   7        6.94       -2.94      6.44 o
  -4  -5   7        0.35        0.58      3.55 o
  -3  -5   7        5.60       -1.14      3.43 o
  -2  -5   7        8.68        7.27      2.23 o
  -1  -5   7       42.70       52.92      3.58 o
   0  -5   7        3.45        1.86      2.96 o
   1  -5   7       26.56       28.06      4.09 o
   2  -5   7        0.99        0.32      3.52 o
   3  -5   7       12.72       16.07      4.56 o
   4  -5   7        9.33        4.47      5.78 o
   5  -5   7        2.09       12.77      6.92 o
  -6  -4   7        0.24       -1.51      6.37 o
  -5  -4   7        9.87        4.53      5.96 o
  -4  -4   7       22.13       23.04      4.57 o
  -3  -4   7        0.25       -2.15      3.20 o
  -2  -4   7      172.88      167.98      4.65 o
  -1  -4   7       32.01       34.45      2.79 o
   0  -4   7        1.71        1.71      2.59 o
   1  -4   7        4.83       -2.34      4.63 o
   2  -4   7      242.64      209.06      7.87 o
   3  -4   7       54.66       58.74      5.84 o
   4  -4   7       15.32       11.47      6.08 o
   5  -4   7        4.93        4.16      6.28 o
  -6  -3   7        4.76       -0.83     12.43 o
  -5  -3   7        0.07        4.34      8.56 o
  -4  -3   7        3.67        0.06      3.24 o
  -3  -3   7       79.67       76.42      5.76 o
  -2  -3   7        3.75        1.62      2.61 o
  -1  -3   7        2.04        4.11      1.59 o
   0  -3   7       70.97       60.08      3.22 o
   1  -3   7       59.30       74.60      5.09 o
   2  -3   7       36.58       37.99      4.52 o
   3  -3   7        2.44       -1.99      3.69 o
   4  -3   7       30.77       25.36     11.74 o
   5  -3   7       17.03        9.81      7.61 o
  -6  -2   7        0.02       -0.69      6.40 o
  -5  -2   7        2.24        2.86      5.10 o
  -4  -2   7       11.95        6.01      5.11 o
  -3  -2   7      437.08      409.31      8.40 o
  -2  -2   7      148.30      148.01      9.53 o
  -1  -2   7      610.25      585.93     12.21 o
   0  -2   7       21.52       23.32      2.34 o
   1  -2   7      579.46      575.74      9.83 o
   2  -2   7       60.57       75.69      4.90 o
   3  -2   7      214.59      172.10     15.61 o
   4  -2   7        9.76        9.10      4.20 o
   5  -2   7       10.02        4.05      5.53 o
   6  -2   7        4.41        0.15      6.68 o
  -6  -1   7        0.25       -5.88      8.83 o
  -5  -1   7       15.44        9.16      5.75 o
  -4  -1   7       28.05       30.55      6.33 o
  -3  -1   7      117.74      115.00      4.72 o
  -2  -1   7        1.86       -3.98      3.98 o
  -1  -1   7      741.94      778.24     15.02 o
   0  -1   7       71.69       74.55      3.55 o
   1  -1   7      272.07      247.34      5.41 o
   2  -1   7      196.59      227.02      7.29 o
   3  -1   7      170.48      156.29      8.73 o
   4  -1   7      135.57      122.58      6.86 o
   5  -1   7       67.54       69.74      9.27 o
   6  -1   7        0.14       -4.44      5.89 o
  -6   0   7        5.37       -2.58      9.35 o
  -5   0   7       14.24       22.43      6.36 o
  -4   0   7        0.30       -3.03      4.32 o
  -3   0   7       19.09       30.13      4.44 o
  -2   0   7     1964.65     1952.73     26.61 o
  -1   0   7     2206.58     2346.16     37.59 o
   0   0   7        0.09       -1.00      1.00 o
   1   0   7       15.00       17.30      1.62 o
   2   0   7      718.43      804.38     15.56 o
   3   0   7       46.77       45.03      4.75 o
   4   0   7      109.94      117.14      8.46 o
   5   0   7        6.98       16.33      6.26 o
   6   0   7        4.40        0.42      6.19 o
  -6   1   7        0.23      -14.70     14.70 o
  -5   1   7        4.97        1.12      5.06 o
  -4   1   7      190.39      185.80      8.08 o
  -3   1   7      516.18      497.23     13.27 o
  -2   1   7      308.24      322.69      6.97 o
  -1   1   7     1353.54     1335.22     18.62 o
   0   1   7      370.56      362.91      7.88 o
   1   1   7      231.64      231.06      4.43 o
   2   1   7       99.22       98.15      4.02 o
   3   1   7       12.33       14.99      2.90 o
   4   1   7       12.63        9.09      4.37 o
   5   1   7        1.49        0.93      6.31 o
   6   1   7        1.91       -2.64      5.56 o
  -6   2   7        0.56       -8.06     16.40 o
  -5   2   7       38.27       34.35      7.24 o
  -4   2   7       45.23       43.57      5.68 o
  -3   2   7      353.47      339.44      9.94 o
  -2   2   7      166.58      155.85      4.77 o
  -1   2   7      278.73      300.76      6.23 o
   0   2   7      227.02      204.69      4.84 o
   1   2   7      587.91      599.63      9.85 o
   2   2   7      380.43      358.74      6.21 o
   3   2   7      146.58      118.95      6.19 o
   4   2   7       11.70        9.26      3.55 o
   5   2   7        1.53        8.10      4.48 o
   6   2   7        2.22        5.68      7.25 o
  -5   3   7       52.68       57.27     13.96 o
  -4   3   7        8.66        3.80      6.97 o
  -3   3   7       83.00       95.21      6.62 o
  -2   3   7        8.30        8.94      3.40 o
  -1   3   7       10.65       12.16      2.33 o
   0   3   7      470.57      432.62      8.04 o
   1   3   7      974.09      945.96     14.30 o
   2   3   7       33.02       36.67      2.83 o
   3   3   7        1.47       -0.47      1.87 o
   4   3   7      698.86      675.52     13.18 o
   5   3   7       15.74       11.50      3.76 o
   6   3   7        1.78        0.14      5.70 o
  -5   4   7       46.55       48.46      6.49 o
  -4   4   7       13.31       12.33      4.62 o
  -3   4   7       52.37       45.54      8.17 o
  -2   4   7      190.33      178.38      5.57 o
  -1   4   7      343.00      315.40      7.07 o
   0   4   7       49.38       54.30      3.40 o
   1   4   7      602.99      629.35     10.76 o
   2   4   7       58.24       62.71      3.53 o
   3   4   7        0.35       -1.95      1.95 o
   4   4   7      107.04      105.46      6.61 o
   5   4   7       14.30       11.15      3.55 o
   6   4   7       29.05       27.70      5.72 o
  -5   5   7       33.82       41.72      6.36 o
  -4   5   7       40.71       53.08      6.32 o
  -3   5   7      200.50      185.39      8.15 o
  -2   5   7      158.26      149.54      9.27 o
  -1   5   7      119.41      116.88      4.80 o
   0   5   7       31.68       37.01      3.62 o
   1   5   7      349.97      361.51      7.74 o
   2   5   7        2.23       -0.96      1.94 o
   3   5   7       26.18       28.67      3.89 o
   4   5   7       77.26       79.05      5.24 o
   5   5   7       44.27       46.33      4.76 o
   6   5   7        9.89        6.78      4.80 o
  -4   6   7        0.32       11.52      9.28 o
  -3   6   7        3.16       -0.13      4.22 o
  -2   6   7       19.31       21.46      4.94 o
  -1   6   7       22.36       26.43      3.82 o
   0   6   7        9.89        8.84      3.11 o
   1   6   7       47.21       46.97      3.72 o
   2   6   7      149.52      132.36      9.00 o
   3   6   7       40.93       36.22      4.30 o
   4   6   7        1.02        0.27      2.84 o
   5   6   7       20.97       18.92      3.91 o
   6   6   7        4.13        6.96      4.17 o
  -4   7   7        0.20        8.90      8.53 o
  -3   7   7        0.21       -1.64      6.66 o
  -2   7   7        5.78       -1.14      4.09 o
  -1   7   7       83.32       80.06      5.37 o
   0   7   7      309.92      277.27      7.61 o
   1   7   7       19.00       16.00      4.07 o
   2   7   7       13.47       21.45      3.63 o
   3   7   7       70.83       72.08      6.33 o
   4   7   7        6.46        1.97      3.14 o
   5   7   7        1.03        0.74      3.15 o
   6   7   7        0.08        1.41      3.75 o
  -4   8   7       34.27       42.73     12.30 o
  -3   8   7       16.92       36.84      6.40 o
  -2   8   7       12.58       17.84      5.94 o
  -1   8   7        4.80        4.08      3.70 o
   0   8   7       33.81       36.23      6.98 o
   1   8   7       35.68       35.24      5.00 o
   2   8   7       91.17       65.11      5.44 o
   3   8   7       86.07       85.86      5.58 o
   4   8   7       14.02        8.68      3.72 o
   5   8   7        8.30        6.90      4.27 o
   6   8   7        4.05        6.01      4.16 o
  -3   9   7       19.50       36.62      6.97 o
  -2   9   7       18.67       20.69      5.84 o
  -1   9   7        9.31        7.29      5.09 o
   0   9   7       16.35       15.89      4.23 o
   1   9   7      198.15      178.71      7.86 o
   2   9   7        9.46        9.12      4.76 o
   3   9   7       47.39       45.17      6.54 o
   4   9   7       18.92       11.11      7.32 o
   5   9   7       76.40       78.65     19.21 o
   6   9   7        1.34       -2.31      4.64 o
  -2  10   7        1.32       14.06      5.52 o
  -1  10   7        1.19        4.40      5.09 o
   0  10   7       11.38       10.77      3.58 o
   1  10   7        7.37        2.50      4.05 o
   2  10   7        7.90       -0.57      5.13 o
   3  10   7       69.74       66.43      7.58 o
   4  10   7        3.19        5.39      8.16 o
   5  10   7       13.19        4.26      5.68 o
  -2  11   7       15.67       31.97      8.94 o
  -1  11   7        0.98       20.57      6.09 o
   0  11   7       11.98       14.72      3.91 o
   1  11   7       22.95       23.93      6.43 o
   2  11   7       11.87        6.42      8.13 o
   3  11   7       68.48       67.19      8.14 o
   4  11   7        6.89        7.81      7.36 o
   5  11   7        7.97       11.66      6.44 o
  -1  12   7       21.27       35.72      7.66 o
   0  12   7        0.40        7.37      4.90 o
   1  12   7        0.71        3.42      3.69 o
   2  12   7        3.24        1.64      3.89 o
   3  12   7       40.91       64.39     11.83 o
   4  12   7       35.52       27.23      7.06 o
   1  13   7        1.58        7.69      4.31 o
   2  13   7        5.03       -1.41      6.13 o
   3  13   7        8.65        5.98     11.92 o
  -3 -11   8       12.74       23.01     11.11 o
  -2 -11   8       60.44       69.76     14.45 o
  -1 -11   8       28.38       39.09     11.48 o
   0 -11   8        2.17       25.46      9.98 o
  -4 -10   8        2.61       12.79      7.50 o
  -3 -10   8       47.78       65.60     17.19 o
  -2 -10   8       13.84       17.84      9.74 o
  -1 -10   8        2.88       -5.80      6.53 o
   0 -10   8       35.68       42.28     10.29 o
   1 -10   8        4.71       18.40     13.63 o
  -4  -9   8        0.58        6.65      7.20 o
  -3  -9   8       25.00       19.69      6.79 o
  -2  -9   8       98.18      100.24      9.56 o
  -1  -9   8       70.00       69.84     12.42 o
   0  -9   8        0.40        4.01      4.85 o
   1  -9   8        0.45        7.22      5.70 o
   2  -9   8        0.12       10.04      6.64 o
  -5  -8   8       12.88       14.48      6.27 o
  -4  -8   8      107.44      115.79      9.34 o
  -3  -8   8       11.67        6.27      7.44 o
  -2  -8   8       48.60       34.03      6.37 o
  -1  -8   8        0.07       -0.69      3.74 o
   0  -8   8       19.98       23.21      5.48 o
   1  -8   8       16.10       16.40      6.08 o
   2  -8   8       15.70       22.00      6.97 o
   3  -8   8       23.69       34.34     11.80 o
  -5  -7   8       20.54       24.36      7.20 o
  -4  -7   8       17.30       21.53      6.88 o
  -3  -7   8       26.51       29.07      5.70 o
  -2  -7   8        3.48        5.07      6.45 o
  -1  -7   8        0.08        1.65      2.98 o
   0  -7   8        3.62        3.34      5.85 o
   1  -7   8       24.58       24.11      5.84 o
   2  -7   8        9.23        0.29      5.86 o
   3  -7   8        7.94       18.58     11.33 o
   4  -7   8        1.05        5.74     11.27 o
  -5  -6   8        5.51        3.53      6.49 o
  -4  -6   8       19.79       22.92      5.30 o
  -3  -6   8       51.12       54.71      5.71 o
  -2  -6   8      199.70      172.32      7.60 o
  -1  -6   8       72.30       67.36      4.28 o
   0  -6   8        7.63        4.52      2.79 o
   1  -6   8      489.56      454.50     14.83 o
   2  -6   8        0.62       -5.20      5.20 o
   3  -6   8        4.89        3.83      6.22 o
   4  -6   8       28.47       49.50     13.54 o
  -6  -5   8        1.83       -4.89      8.46 o
  -5  -5   8       32.60       13.30     10.94 o
  -4  -5   8        0.88       -3.91      3.91 o
  -3  -5   8        0.87        1.04      3.58 o
  -2  -5   8      487.99      457.04     14.62 o
  -1  -5   8        6.16        7.11      2.57 o
   0  -5   8        4.29        2.59      2.49 o
   1  -5   8       24.12       21.95      4.09 o
   2  -5   8      602.75      565.00     17.21 o
   3  -5   8        9.37        5.87      3.95 o
   4  -5   8        1.07        3.58      5.38 o
   5  -5   8       12.20       21.85     11.21 o
  -6  -4   8        0.76       -2.41      8.53 o
  -5  -4   8       37.70       34.86      7.66 o
  -4  -4   8       45.98       46.68      5.49 o
  -3  -4   8       86.64       85.32      6.42 o
  -2  -4   8       66.17       72.91      5.52 o
  -1  -4   8       66.64       68.87      4.00 o
   0  -4   8       22.72       17.60      2.79 o
   1  -4   8       52.13       49.69      3.83 o
   2  -4   8        4.11        1.73      3.57 o
   3  -4   8       52.38       54.75     19.58 o
   4  -4   8        8.37        5.65      5.71 o
   5  -4   8       64.78       66.46      9.66 o
  -6  -3   8        0.44       -6.27      6.27 o
  -5  -3   8       29.87       32.41     14.37 o
  -4  -3   8       27.97       25.00      4.51 o
  -3  -3   8       14.22       11.58      3.80 o
  -2  -3   8        3.01        1.40      2.80 o
  -1  -3   8      234.93      213.75      7.05 o
   0  -3   8        5.08        3.82      2.07 o
   1  -3   8      120.01      123.73      4.56 o
   2  -3   8       14.35       12.63      3.96 o
   3  -3   8      409.93      367.83     13.85 o
   4  -3   8       32.99       34.92      7.17 o
   5  -3   8        4.70        1.06      6.24 o
  -6  -2   8        0.36       -1.69      5.94 o
  -5  -2   8        3.66        0.51      5.80 o
  -4  -2   8       14.52       13.15      5.60 o
  -3  -2   8      100.97      103.47      6.72 o
  -2  -2   8        3.59        1.68      3.20 o
  -1  -2   8       42.97       45.51      3.89 o
   0  -2   8        0.05        0.74      1.79 o
   1  -2   8      165.08      160.07      4.81 o
   2  -2   8        2.62        0.07      2.95 o
   3  -2   8       61.46       50.73      5.49 o
   4  -2   8       65.51       61.67      6.59 o
   5  -2   8        5.25        8.09      6.38 o
   6  -2   8       23.61       15.01      7.69 o
  -6  -1   8       10.56        0.68      6.35 o
  -5  -1   8        3.31       -2.22      5.30 o
  -4  -1   8      102.46       93.82      8.40 o
  -3  -1   8       57.70       65.37      5.44 o
  -2  -1   8      105.44      116.85      5.77 o
  -1  -1   8      100.50       93.19      5.07 o
   0  -1   8        6.78        6.46      1.96 o
   1  -1   8       42.09       54.58      4.71 o
   2  -1   8       55.27       57.81      5.23 o
   3  -1   8        0.17        2.93      3.51 o
   4  -1   8       35.80       35.64      5.27 o
   5  -1   8        0.40        4.85      5.25 o
   6  -1   8       11.60        2.25     11.85 o
  -6   0   8        0.01        0.88      8.07 o
  -5   0   8       21.22       17.20      6.60 o
  -4   0   8       15.05       11.34      5.62 o
  -3   0   8      215.08      218.93      6.27 o
  -2   0   8        1.46        1.69      3.41 o
  -1   0   8       90.75       93.05      4.88 o
   0   0   8       12.05        8.48      1.36 o
   1   0   8      442.82      478.86      7.39 o
   2   0   8       15.41       26.27      3.83 o
   3   0   8       35.28       31.43      4.57 o
   4   0   8      183.17      160.38      8.87 o
   5   0   8       68.63       67.05      8.64 o
   6   0   8       18.63       23.30      7.46 o
  -6   1   8        1.53       -7.16     16.02 o
  -5   1   8       29.02       14.45      6.29 o
  -4   1   8        2.90       -4.21      4.21 o
  -3   1   8        7.15        2.33      3.58 o
  -2   1   8      343.39      369.47      7.47 o
  -1   1   8       33.28       35.36      2.35 o
   0   1   8       57.92       59.84      4.06 o
   1   1   8      122.23      121.91      3.36 o
   2   1   8       30.43       34.90      3.09 o
   3   1   8        6.31        3.73      2.53 o
   4   1   8      242.35      220.84     10.99 o
   5   1   8       14.40        9.97      4.75 o
   6   1   8        6.22        0.67      6.20 o
  -5   2   8       37.63       28.59      8.46 o
  -4   2   8        2.38        4.97     11.48 o
  -3   2   8       58.81       61.25      5.53 o
  -2   2   8       26.01       30.13      3.05 o
  -1   2   8      468.87      424.89      7.98 o
   0   2   8       11.12        4.17      1.73 o
   1   2   8       43.68       37.76      2.65 o
   2   2   8      533.18      505.10      7.96 o
   3   2   8       22.82       26.44      3.30 o
   4   2   8       34.32       38.83      4.46 o
   5   2   8       35.76       39.94      5.95 o
   6   2   8       24.22       27.73      9.96 o
  -5   3   8        3.00        7.08     10.68 o
  -4   3   8       16.54       10.35      5.05 o
  -3   3   8      307.76      278.92      9.51 o
  -2   3   8      141.23      120.88      5.05 o
  -1   3   8       67.97       64.13      3.60 o
   0   3   8      164.86      169.94      4.87 o
   1   3   8        7.16        5.92      2.01 o
   2   3   8      277.20      303.84      6.73 o
   3   3   8       22.95       23.42      3.18 o
   4   3   8      895.72      843.02     15.48 o
   5   3   8       15.66       11.84      3.63 o
   6   3   8        0.43       -4.72      5.63 o
  -5   4   8        4.80        0.66     17.37 o
  -4   4   8        1.45        0.86      9.34 o
  -3   4   8        1.67        4.01      4.04 o
  -2   4   8      103.96      104.34      6.75 o
  -1   4   8        2.48       -2.28      2.28 o
   0   4   8        1.74        1.24      2.12 o
   1   4   8      825.35      787.93     12.94 o
   2   4   8        0.40        1.96      2.33 o
   3   4   8       19.04       15.74      2.73 o
   4   4   8      358.42      315.88      8.74 o
   5   4   8        1.07       -3.16      3.16 o
   6   4   8        2.57       -3.15      4.43 o
  -5   5   8        7.10       13.42     11.45 o
  -4   5   8        6.95        9.17      4.88 o
  -3   5   8        6.23        3.53      4.36 o
  -2   5   8      328.98      309.46      9.93 o
  -1   5   8       94.15       91.50      7.88 o
   0   5   8        3.02        2.80      2.59 o
   1   5   8       26.69       24.15      3.01 o
   2   5   8        0.00       -0.12      2.01 o
   3   5   8       68.41       62.31      4.23 o
   4   5   8       79.75       79.13      5.16 o
   5   5   8        1.64        0.40      3.30 o
   6   5   8        4.78        3.17      3.95 o
  -4   6   8        3.73       13.87      6.97 o
  -3   6   8       44.61       38.04      5.55 o
  -2   6   8        6.24        3.23      4.15 o
  -1   6   8        1.15       -1.83      3.00 o
   0   6   8        0.97        0.33      2.87 o
   1   6   8        3.18       -0.46      2.67 o
   2   6   8        6.68        8.53      2.80 o
   3   6   8       27.68       30.21      4.12 o
   4   6   8        0.02       -3.39      3.96 o
   5   6   8        1.08       -2.92      2.92 o
   6   6   8       49.46       50.22      5.69 o
  -4   7   8       11.38       17.68     11.62 o
  -3   7   8       22.67       20.10      5.36 o
  -2   7   8      130.12      112.71      7.07 o
  -1   7   8      104.61       94.38      5.36 o
   0   7   8      172.42      137.01      5.91 o
   1   7   8        0.29       -3.14      3.14 o
   2   7   8        0.09       -1.07      2.57 o
   3   7   8       12.66        5.52      3.15 o
   4   7   8        8.15        5.76      3.38 o
   5   7   8       20.03       18.28      4.31 o
   6   7   8        1.22        7.37      4.09 o
  -3   8   8       49.17       54.49      7.03 o
  -2   8   8        2.54        7.60      4.86 o
  -1   8   8        1.91       -1.82      5.02 o
   0   8   8      485.57      429.41     12.76 o
   1   8   8      118.80      108.23      5.37 o
   2   8   8        9.80        9.11      3.20 o
   3   8   8       30.31       31.79      4.43 o
   4   8   8       34.02       31.19      4.82 o
   5   8   8      112.49      107.72     12.77 o
   6   8   8       11.26       11.71      4.57 o
  -3   9   8        3.67       19.99      6.13 o
  -2   9   8        1.29       10.19      5.78 o
  -1   9   8       12.87       13.34      5.11 o
   0   9   8      118.21      108.27      6.67 o
   1   9   8       10.50        9.15      4.22 o
   2   9   8        0.81       -2.04      3.31 o
   3   9   8       82.90       59.35      7.12 o
   4   9   8        2.84        3.87      4.81 o
   5   9   8        0.48       -0.51      4.87 o
   6   9   8        4.30        8.69      4.99 o
  -2  10   8        5.43       30.46      5.87 o
  -1  10   8        0.07       11.68      5.10 o
   0  10   8        0.43        0.96      3.83 o
   1  10   8       99.66       96.38      6.98 o
   2  10   8       12.27       11.78      5.53 o
   3  10   8       70.02       61.69      7.87 o
   4  10   8        0.94        2.48      4.70 o
   5  10   8        5.93       14.35      5.96 o
  -1  11   8       10.18       18.72      7.29 o
   0  11   8        4.24        8.48      3.67 o
   1  11   8       54.52       52.85      6.15 o
   2  11   8       38.17       37.84      6.05 o
   3  11   8        0.21        0.70     10.61 o
   4  11   8        1.85        7.52      5.14 o
   5  11   8        8.07        8.88      5.95 o
   0  12   8        0.40       16.41      6.24 o
   1  12   8       17.54       24.38      4.62 o
   2  12   8        0.07       -4.75      7.35 o
   3  12   8      205.85      179.53      9.73 o
   4  12   8       13.73       20.61      6.28 o
   2  13   8        0.08        0.77      4.76 o
  -2 -11   9        0.01       11.48      9.42 o
  -1 -11   9        4.53       11.54      9.40 o
  -3 -10   9       21.71       25.63      7.79 o
  -2 -10   9        8.24        5.84      8.53 o
  -1 -10   9        0.16        1.57      7.62 o
   0 -10   9       25.13       46.48     11.31 o
   1 -10   9        0.36       20.75      6.61 o
  -4  -9   9        0.03       10.24      6.14 o
  -3  -9   9       12.28        9.98      5.90 o
  -2  -9   9       18.86       13.24      5.90 o
  -1  -9   9        2.53       10.25      8.29 o
   0  -9   9        0.21       17.21     13.47 o
   1  -9   9        6.39       19.62      9.53 o
   2  -9   9       11.43       14.68      9.31 o
  -5  -8   9       26.36       38.58      9.70 o
  -4  -8   9        6.22        7.02     11.04 o
  -3  -8   9       60.62       60.25      7.83 o
  -2  -8   9       81.11       87.20      8.60 o
  -1  -8   9       35.78       33.42      6.32 o
   0  -8   9       15.78       26.86      5.85 o
   1  -8   9        0.39        7.98      5.86 o
   2  -8   9        0.05        6.28      6.17 o
   3  -8   9        7.81       21.20     11.47 o
  -5  -7   9        6.54       -0.79      8.37 o
  -4  -7   9       88.85       93.98      9.19 o
  -3  -7   9        0.08        1.32      7.18 o
  -2  -7   9      247.14      244.81     13.85 o
  -1  -7   9       55.50       47.18      6.30 o
   0  -7   9       86.87       85.23      7.42 o
   1  -7   9        0.78       -0.26      4.97 o
   2  -7   9        7.57       12.32      6.53 o
   3  -7   9        3.67       24.02     11.41 o
  -5  -6   9        0.90       -2.93      6.25 o
  -4  -6   9       41.53       42.28      6.07 o
  -3  -6   9       12.97       13.36      4.48 o
  -2  -6   9       22.13       23.65      4.67 o
  -1  -6   9       31.69       31.11      4.44 o
   0  -6   9       59.63       62.17      5.32 o
   1  -6   9       61.45       52.62      7.02 o
   2  -6   9        9.04        4.69      6.15 o
   3  -6   9        0.17        1.23      4.85 o
   4  -6   9       23.17       27.87     12.32 o
  -5  -5   9        3.97       -1.75      6.18 o
  -4  -5   9       61.87       52.17      6.08 o
  -3  -5   9       63.83       65.46      8.88 o
  -2  -5   9       19.66       19.07      4.31 o
  -1  -5   9        3.87        5.18      2.60 o
   0  -5   9       14.57       11.37      3.19 o
   1  -5   9      130.99      109.48      6.32 o
   2  -5   9      244.99      238.32     10.72 o
   3  -5   9       11.55       10.64      4.79 o
   4  -5   9        9.06       15.99      6.46 o
  -6  -4   9        0.02       -3.43      9.82 o
  -5  -4   9       38.15       18.85      7.39 o
  -4  -4   9        1.63        0.14      3.70 o
  -3  -4   9       34.50       36.93      5.08 o
  -2  -4   9       49.04       45.65      5.05 o
  -1  -4   9       31.80       32.59      3.00 o
   0  -4   9       82.17       82.27      4.29 o
   1  -4   9      220.10      197.32      6.17 o
   2  -4   9      255.15      245.00      8.96 o
   3  -4   9       75.60       75.68      6.48 o
   4  -4   9       20.23       14.85      6.38 o
   5  -4   9        0.93        6.52      6.34 o
  -6  -3   9        0.00       -5.55      6.60 o
  -5  -3   9       14.68       11.84      6.49 o
  -4  -3   9      160.85      137.97     10.15 o
  -3  -3   9       90.08       89.81      6.51 o
  -2  -3   9       54.01       59.35      5.26 o
  -1  -3   9       35.35       38.53      4.24 o
   0  -3   9        0.01       -1.97      1.97 o
   1  -3   9        9.12        7.36      2.58 o
   2  -3   9       18.02       12.45      4.25 o
   3  -3   9       13.62       11.66      4.32 o
   4  -3   9       44.47       44.33      6.02 o
   5  -3   9        4.42        3.65      9.31 o
  -6  -2   9       13.37        7.11      7.49 o
  -5  -2   9        1.70        0.43      7.29 o
  -4  -2   9        4.69        2.20      4.54 o
  -3  -2   9      188.03      173.08      7.79 o
  -2  -2   9       38.21       39.71      4.57 o
  -1  -2   9       75.85       77.06      4.90 o
   0  -2   9      114.92      114.07      4.17 o
   1  -2   9       56.99       57.24      4.70 o
   2  -2   9       21.08       18.91      4.38 o
   3  -2   9       32.55       34.68      5.40 o
   4  -2   9      263.45      223.39      9.18 o
   5  -2   9        6.00       -1.55      6.01 o
  -6  -1   9       15.44        6.42      9.73 o
  -5  -1   9        0.14       -2.90      5.37 o
  -4  -1   9        3.79        3.60      7.35 o
  -3  -1   9      393.43      409.67     11.53 o
  -2  -1   9       29.82       45.00      4.80 o
  -1  -1   9        3.94        3.30      3.97 o
   0  -1   9       38.61       43.72      2.95 o
   1  -1   9      539.84      570.31     10.05 o
   2  -1   9      202.35      182.05      7.29 o
   3  -1   9       79.52       73.16      7.16 o
   4  -1   9      391.16      328.50     22.70 o
   5  -1   9        0.61        2.92      5.75 o
   6  -1   9        0.10       11.75      7.80 o
  -6   0   9       30.30       22.39     13.13 o
  -5   0   9       14.03       10.73      6.27 o
  -4   0   9        4.40        4.62      5.06 o
  -3   0   9       90.28       97.88      6.07 o
  -2   0   9      489.61      469.35     11.58 o
  -1   0   9      385.33      339.72      9.15 o
   0   0   9      202.70      193.41      4.02 o
   1   0   9        4.51        6.39      2.48 o
   2   0   9      122.91      131.55      6.18 o
   3   0   9       32.38       35.95      4.94 o
   4   0   9       45.39       43.81      7.84 o
   5   0   9       75.17       64.69      8.63 o
   6   0   9       40.72       39.25      9.01 o
  -5   1   9        2.51        8.67      6.07 o
  -4   1   9        0.00       -5.59      5.59 o
  -3   1   9       34.82       26.11      6.48 o
  -2   1   9      267.66      255.41      6.13 o
  -1   1   9       14.55       14.69      1.88 o
   0   1   9       66.46       64.36      3.04 o
   1   1   9      138.81      129.84      3.57 o
   2   1   9      338.13      379.08      8.13 o
   3   1   9       49.99       49.25      4.24 o
   4   1   9       24.70       33.79      5.29 o
   5   1   9       17.51       16.53      5.40 o
   6   1   9        0.58       -1.19      6.76 o
  -5   2   9       13.39        7.27      9.40 o
  -4   2   9       32.50       40.15      7.43 o
  -3   2   9      344.80      325.44      9.92 o
  -2   2   9       62.03       63.26      4.54 o
  -1   2   9      677.73      667.85     11.19 o
   0   2   9       50.00       59.52      4.21 o
   1   2   9        9.22       12.51      2.05 o
   2   2   9      151.42      167.41      4.23 o
   3   2   9      140.22      123.50      5.40 o
   4   2   9      333.31      315.89      8.85 o
   5   2   9      143.52      138.26     13.14 o
   6   2   9        1.14        0.39      6.17 o
  -5   3   9       21.24       13.25     12.89 o
  -4   3   9        1.11        1.50      5.00 o
  -3   3   9        7.33        7.30      3.96 o
  -2   3   9       29.24       28.91      3.41 o
  -1   3   9      644.51      582.68     10.50 o
   0   3   9       18.34       26.22      4.33 o
   1   3   9       73.71       77.79      3.90 o
   2   3   9       16.57       20.63      2.49 o
   3   3   9      109.05      112.58      5.18 o
   4   3   9       74.50       73.63      5.29 o
   5   3   9       21.40       16.07      4.26 o
   6   3   9        4.13       -5.35      8.38 o
  -5   4   9        0.05        8.60     10.46 o
  -4   4   9       16.48       13.92      8.24 o
  -3   4   9      295.35      269.32     10.53 o
  -2   4   9        1.63       -2.82      5.90 o
  -1   4   9        0.38       -2.16      2.41 o
   0   4   9      231.56      232.04      6.17 o
   1   4   9       35.21       45.58      4.55 o
   2   4   9      325.37      327.67      7.48 o
   3   4   9       88.86       91.35      4.53 o
   4   4   9      234.89      227.90      7.55 o
   5   4   9        5.22        3.48      3.68 o
   6   4   9        1.28        0.85      4.54 o
  -5   5   9        5.95        8.87     12.12 o
  -4   5   9        3.83        6.03      8.80 o
  -3   5   9      117.91      117.01      7.13 o
  -2   5   9      119.79      105.62     13.67 o
  -1   5   9      122.57      111.43      7.07 o
   0   5   9      171.69      151.87      5.51 o
   1   5   9      155.42      135.96      5.05 o
   2   5   9       57.71       52.44      3.93 o
   3   5   9      170.60      166.71      5.91 o
   4   5   9       26.36       23.82      3.92 o
   5   5   9       56.51       51.24      5.15 o
   6   5   9        1.03       -2.27      4.03 o
  -4   6   9        7.28       16.18     10.57 o
  -3   6   9       32.96       33.13      5.59 o
  -2   6   9       22.11       28.25      4.94 o
  -1   6   9       13.35       14.11      3.68 o
   0   6   9       76.49       82.33      5.33 o
   1   6   9        0.69       -2.63      2.63 o
   2   6   9       36.23       35.86      3.74 o
   3   6   9        0.67        1.74      3.07 o
   4   6   9        3.11        4.66      4.30 o
   5   6   9       22.96       27.45      4.79 o
   6   6   9       30.56       41.97      5.45 o
  -4   7   9       22.11       42.34      6.27 o
  -3   7   9        1.04       10.75      6.96 o
  -2   7   9       86.17       87.02      6.91 o
  -1   7   9       17.82       17.84      3.85 o
   0   7   9       35.02       31.52      4.24 o
   1   7   9        0.03       -2.88      2.88 o
   2   7   9       56.29       51.19      4.41 o
   3   7   9      167.76      136.87      7.50 o
   4   7   9        1.58        0.56      3.01 o
   5   7   9        8.62        4.79      3.54 o
   6   7   9       33.25       29.61      5.22 o
  -3   8   9       11.62       21.48      5.74 o
  -2   8   9       24.90       19.85      5.36 o
  -1   8   9        6.71       13.00      4.28 o
   0   8   9      755.26      674.36     13.32 o
   1   8   9       75.76       76.20      5.18 o
   2   8   9       12.16       16.97      3.41 o
   3   8   9        6.56        3.99      3.12 o
   4   8   9        0.06        2.62      3.19 o
   5   8   9       10.57        9.02      3.87 o
   6   8   9        1.37        6.84      5.87 o
  -3   9   9       28.81       34.98      6.79 o
  -2   9   9        0.63       16.10      5.10 o
  -1   9   9       47.30       46.05      6.74 o
   0   9   9       72.82       81.16      6.35 o
   1   9   9        2.05        2.09      3.62 o
   2   9   9       29.99       27.77      4.87 o
   3   9   9      155.74      128.47      7.42 o
   4   9   9       32.71       41.74     10.77 o
   5   9   9        1.71        2.95      5.40 o
  -2  10   9        0.51       19.79      9.53 o
  -1  10   9       25.94       39.21      6.53 o
   0  10   9       93.49       84.48      6.83 o
   1  10   9        0.00        0.09      3.78 o
   2  10   9       20.06       22.48      4.96 o
   3  10   9       67.38       56.18      6.42 o
   4  10   9       24.08       24.19      6.82 o
   5  10   9       14.53       16.44      6.49 o
  -1  11   9       27.52       50.89      7.43 o
   0  11   9        5.35        7.27      3.63 o
   1  11   9       19.86       23.43      5.18 o
   2  11   9       72.38       69.74      6.83 o
   3  11   9      167.84      127.15      8.33 o
   4  11   9       85.95       73.66     11.70 o
   5  11   9       12.97       14.25      6.74 o
   0  12   9       19.09       30.36      6.68 o
   1  12   9        5.44        4.58      4.48 o
   2  12   9       17.42       14.41      5.16 o
   3  12   9        0.06        0.57      5.83 o
   4  12   9       14.66       12.32      6.35 o
  -3 -10  10        1.39       -4.85      7.39 o
  -2 -10  10       80.56       83.92     10.07 o
  -1 -10  10        0.10       10.17      9.28 o
   0 -10  10       19.71       37.52     11.53 o
   1 -10  10       19.99       33.43      7.25 o
  -4  -9  10        0.02       -0.12      8.03 o
  -3  -9  10        8.82        7.44      5.89 o
  -2  -9  10      119.94      116.76     10.40 o
  -1  -9  10        1.62        3.28      7.87 o
   0  -9  10       88.52       74.19     12.87 o
   1  -9  10       22.81       52.96     18.22 o
   2  -9  10        1.27       16.61      8.15 o
  -4  -8  10       40.00       48.52      7.95 o
  -3  -8  10        1.91        5.42      5.09 o
  -2  -8  10        1.64       -0.71      4.75 o
  -1  -8  10        0.74       -3.65      6.37 o
   0  -8  10       82.01       97.08     13.84 o
   1  -8  10        9.11       28.80      7.91 o
   2  -8  10        5.19       27.70     10.35 o
   3  -8  10        4.62        7.34     10.53 o
  -5  -7  10       25.99        9.01     10.50 o
  -4  -7  10        4.71        0.16      4.87 o
  -3  -7  10        0.71       -4.26      4.26 o
  -2  -7  10       16.28       17.93      5.52 o
  -1  -7  10       17.57       14.48      5.16 o
   0  -7  10      166.58      150.70      7.25 o
   1  -7  10       11.92       14.08      7.44 o
   2  -7  10       21.65       22.71      6.82 o
   3  -7  10        1.55       10.42     10.41 o
  -5  -6  10       53.04       48.82     16.72 o
  -4  -6  10        6.37       10.01      6.30 o
  -3  -6  10      105.62      108.99      7.64 o
  -2  -6  10      173.00      171.08      8.02 o
  -1  -6  10       71.41       80.01      5.91 o
   0  -6  10       19.25       19.57      4.00 o
   1  -6  10      139.79      143.36     11.11 o
   2  -6  10       38.36       50.74      7.56 o
   3  -6  10        1.27       16.54      6.87 o
   4  -6  10        1.42       -0.67     10.47 o
  -5  -5  10        0.00       -5.57      5.57 o
  -4  -5  10       10.58       12.27      4.84 o
  -3  -5  10        2.51       -0.81      3.53 o
  -2  -5  10       88.91       87.60      6.54 o
  -1  -5  10      289.18      264.57      9.19 o
   0  -5  10       17.26       14.14      3.54 o
   1  -5  10       12.09       10.94      3.79 o
   2  -5  10       23.55       19.41      4.56 o
   3  -5  10       36.34       36.87      5.76 o
   4  -5  10        5.54       12.34      6.51 o
  -5  -4  10        5.55        2.45      6.62 o
  -4  -4  10       45.78       48.50      6.15 o
  -3  -4  10      125.68      106.83      6.76 o
  -2  -4  10      167.23      156.13      7.38 o
  -1  -4  10        6.67        9.87      3.66 o
   0  -4  10        8.95        2.20      2.65 o
   1  -4  10        0.82       -2.63      2.63 o
   2  -4  10      159.79      132.39      7.07 o
   3  -4  10        6.68        6.98      3.97 o
   4  -4  10        7.14        6.45      6.26 o
   5  -4  10        0.86        7.75      7.05 o
  -5  -3  10       20.77       23.52     12.57 o
  -4  -3  10       23.86       25.41      9.81 o
  -3  -3  10        1.04       -0.38      3.40 o
  -2  -3  10        3.54        3.50      3.25 o
  -1  -3  10      211.78      172.25      8.44 o
   0  -3  10       39.79       39.66      3.54 o
   1  -3  10       42.76       42.63      3.63 o
   2  -3  10       21.35       18.42      4.66 o
   3  -3  10        7.15        5.35      4.38 o
   4  -3  10        1.20        1.99      4.42 o
   5  -3  10        0.78        0.40      6.35 o
  -5  -2  10        0.35       -1.49      8.54 o
  -4  -2  10       64.52       55.49      8.04 o
  -3  -2  10        1.19       -1.60      3.35 o
  -2  -2  10       36.47       37.81     10.47 o
  -1  -2  10       91.07       91.25      5.45 o
   0  -2  10        2.85        3.18      1.98 o
   1  -2  10      105.51      115.01      6.11 o
   2  -2  10        0.15       -0.79      3.62 o
   3  -2  10       16.71       20.07      4.66 o
   4  -2  10       43.71       42.40      7.63 o
   5  -2  10        3.59        8.26      6.10 o
  -5  -1  10        2.73        2.55      6.08 o
  -4  -1  10        0.00        6.46      5.25 o
  -3  -1  10      139.10      130.25      7.66 o
  -2  -1  10       67.70       76.84      5.94 o
  -1  -1  10        6.77       10.02      3.31 o
   0  -1  10      359.19      330.00      7.06 o
   1  -1  10      365.77      367.63      7.77 o
   2  -1  10       76.10       76.81      4.46 o
   3  -1  10       39.31       35.22      7.96 o
   4  -1  10      134.02      111.63      7.07 o
   5  -1  10       12.54        7.16      6.58 o
   6  -1  10       13.13       11.18     14.48 o
  -5   0  10        0.70        0.90     10.93 o
  -4   0  10        0.79       -0.60     13.15 o
  -3   0  10       47.31       40.49      6.78 o
  -2   0  10      483.77      469.04     12.68 o
  -1   0  10        0.93       -2.24      4.80 o
   0   0  10       49.81       53.96      3.07 o
   1   0  10      484.45      502.05      8.06 o
   2   0  10      102.22      100.61      6.14 o
   3   0  10        9.56        8.57      4.17 o
   4   0  10      124.66      117.99      7.27 o
   5   0  10       22.81       19.64      6.97 o
   6   0  10        0.10        1.68      6.60 o
  -5   1  10        0.01       -7.39     12.06 o
  -4   1  10       16.24       14.14      6.09 o
  -3   1  10      336.07      307.72     13.73 o
  -2   1  10      269.51      247.55      8.59 o
  -1   1  10      500.67      470.42     13.72 o
   0   1  10       53.40       55.45      3.46 o
   1   1  10       67.02       70.79      2.97 o
   2   1  10       46.04       51.66      3.17 o
   3   1  10       16.51        8.85      3.19 o
   4   1  10      129.15      135.66      7.56 o
   5   1  10      157.59      133.79      9.73 o
   6   1  10        8.92        4.96      6.50 o
  -5   2  10        0.03       -5.13     10.99 o
  -4   2  10        4.29        1.13      4.91 o
  -3   2  10        5.15       11.19      6.15 o
  -2   2  10      143.07      134.91      4.93 o
  -1   2  10      180.62      161.07      6.60 o
   0   2  10      216.40      217.24      5.59 o
   1   2  10       24.05       23.28      2.42 o
   2   2  10        0.50        1.90      1.55 o
   3   2  10      889.80      818.56     14.72 o
   4   2  10       21.55       29.62      4.39 o
   5   2  10      126.06      123.84      7.89 o
   6   2  10        4.92        5.36      6.39 o
  -5   3  10        1.08       -3.13     19.87 o
  -4   3  10       40.10       39.86      7.59 o
  -3   3  10        2.70        0.51      4.89 o
  -2   3  10      156.16      145.94      5.32 o
  -1   3  10       67.80       68.02      5.96 o
   0   3  10      598.68      560.49     10.23 o
   1   3  10        0.00       -1.09      1.74 o
   2   3  10       31.97       40.11      4.19 o
   3   3  10      707.43      685.93     19.34 o
   4   3  10       87.97       97.96      7.42 o
   5   3  10      133.07      124.10      6.93 o
   6   3  10       11.92       14.04     11.54 o
  -5   4  10        0.70        1.83     12.15 o
  -4   4  10        0.25       -4.87     12.38 o
  -3   4  10       48.24       56.13     10.72 o
  -2   4  10        2.32       -3.28      3.28 o
  -1   4  10      106.68      104.81      4.82 o
   0   4  10      516.94      524.40     10.18 o
   1   4  10       11.68        6.45      2.46 o
   2   4  10        1.21        2.37      2.18 o
   3   4  10      138.44      109.30      5.09 o
   4   4  10       12.48       10.92      3.38 o
   5   4  10      393.39      351.39     11.57 o
   6   4  10        6.57        4.47      4.72 o
  -4   5  10        2.88        7.30     14.68 o
  -3   5  10       29.19       23.60      6.41 o
  -2   5  10      103.73       93.87      6.28 o
  -1   5  10       73.17       77.95      4.88 o
   0   5  10        6.22        4.01      2.82 o
   1   5  10      101.17      101.26      5.54 o
   2   5  10       95.10       91.72      4.62 o
   3   5  10       49.18       54.37      4.22 o
   4   5  10      169.16      144.20      6.33 o
   5   5  10       47.57       46.73      5.26 o
   6   5  10       27.60       26.60      5.21 o
  -4   6  10        7.66       17.30      7.75 o
  -3   6  10        0.08        3.38      4.17 o
  -2   6  10      589.97      523.54     13.53 o
  -1   6  10       20.07       17.62      3.71 o
   0   6  10       15.17        5.05      3.37 o
   1   6  10       14.56       21.08      3.60 o
   2   6  10       80.28       77.42      4.86 o
   3   6  10       84.83       87.75      5.06 o
   4   6  10       15.30       15.18      3.82 o
   5   6  10        1.04       -0.97      3.30 o
   6   6  10        0.52        2.80      4.21 o
  -4   7  10       18.76       19.82     13.66 o
  -3   7  10        1.29        5.15      4.11 o
  -2   7  10      205.10      185.17      8.48 o
  -1   7  10        0.86        7.67      3.36 o
   0   7  10      171.50      148.64      6.15 o
   1   7  10       29.27       29.92      4.56 o
   2   7  10       64.16       76.91      5.12 o
   3   7  10        2.11        3.28      2.83 o
   4   7  10        3.03        3.73      3.22 o
   5   7  10        3.17        0.50      3.43 o
   6   7  10        6.78       13.76      4.63 o
  -3   8  10        4.10       24.93      5.74 o
  -2   8  10       51.61       52.94      9.46 o
  -1   8  10       76.95       77.59      6.51 o
   0   8  10      208.59      187.25      7.57 o
   1   8  10        4.09        2.17      3.57 o
   2   8  10        1.88        6.79      3.02 o
   3   8  10       12.73        7.24      3.16 o
   4   8  10        0.96       -2.10      3.13 o
   5   8  10        2.56        2.53      3.49 o
   6   8  10        5.25        5.54      4.38 o
  -3   9  10       17.30       22.67      6.43 o
  -2   9  10      117.72      114.37      8.74 o
  -1   9  10       94.99      100.31     17.78 o
   0   9  10      245.74      205.59      8.41 o
   1   9  10       17.52       18.99      4.60 o
   2   9  10        1.16        1.00      3.48 o
   3   9  10        9.63        8.79      4.34 o
   4   9  10       35.36       21.25      6.05 o
   5   9  10        0.06        3.11      5.16 o
  -2  10  10        1.80       16.28      6.09 o
  -1  10  10       26.18       27.72      6.06 o
   0  10  10       22.76       28.76      5.04 o
   1  10  10       50.03       44.76      7.42 o
   2  10  10        0.28        5.88      4.08 o
   3  10  10        0.71       -1.83      3.80 o
   4  10  10        7.25        5.75      5.32 o
   5  10  10       15.82        4.27      6.01 o
  -1  11  10       15.71       28.23      6.73 o
   0  11  10        5.90       11.66      4.69 o
   1  11  10       15.58       14.18      5.52 o
   2  11  10      138.88      141.15      8.40 o
   3  11  10        1.14        0.72      7.30 o
   4  11  10        2.51       -1.65      8.49 o
   0  12  10        5.34       14.12      5.86 o
   1  12  10        4.16       10.11      4.92 o
   2  12  10       94.83      108.94      8.41 o
   3  12  10       37.47       38.44      6.57 o
  -2 -10  11        5.75        4.96      7.20 o
  -1 -10  11        1.06        1.47      8.58 o
   0 -10  11        0.01       20.54     10.82 o
  -3  -9  11        0.06        4.25      5.92 o
  -2  -9  11       28.48       33.34      7.59 o
  -1  -9  11        8.56        6.89     13.74 o
   0  -9  11       20.27       21.03      9.94 o
   1  -9  11       34.80       35.33     11.84 o
  -4  -8  11        4.00        9.02      6.11 o
  -3  -8  11        0.10       -1.58      6.04 o
  -2  -8  11       63.67       77.51      8.66 o
  -1  -8  11      127.52      122.37      9.80 o
   0  -8  11       23.58       21.05      9.91 o
   1  -8  11       28.69       39.30      7.02 o
   2  -8  11        2.07        4.59      7.72 o
  -4  -7  11        5.39        1.66      5.45 o
  -3  -7  11        0.00       -3.73      6.87 o
  -2  -7  11       17.09       17.36      5.61 o
  -1  -7  11      110.16      108.18      8.88 o
   0  -7  11        6.90        7.53      5.01 o
   1  -7  11       17.19       13.71     13.12 o
   2  -7  11        0.07        1.10      8.07 o
   3  -7  11        0.05       -1.84      6.89 o
  -5  -6  11        0.56       -4.19      7.40 o
  -4  -6  11       11.78        8.67      4.88 o
  -3  -6  11        2.51        5.00      4.43 o
  -2  -6  11       14.98       14.20      4.51 o
  -1  -6  11       27.76       15.91      5.08 o
   0  -6  11       76.31       79.30      7.53 o
   1  -6  11      393.10      376.62     13.86 o
   2  -6  11       39.13       32.25      7.30 o
   3  -6  11        3.51       10.47      6.91 o
   4  -6  11       65.50       83.27     15.68 o
  -5  -5  11        3.93       -2.99      6.17 o
  -4  -5  11        0.23        1.05      3.94 o
  -3  -5  11        8.11       12.68      4.41 o
  -2  -5  11       15.56       12.58      4.18 o
  -1  -5  11      204.00      197.94      8.18 o
   0  -5  11       99.64      100.09      5.00 o
   1  -5  11      391.12      371.68      9.03 o
   2  -5  11       87.63       73.43      6.14 o
   3  -5  11       11.54       14.85      4.87 o
   4  -5  11       42.60       73.31      9.11 o
  -5  -4  11       14.89        7.71      7.58 o
  -4  -4  11       20.38       27.99      6.48 o
  -3  -4  11       54.70       52.79      6.04 o
  -2  -4  11       12.86       13.85      4.24 o
  -1  -4  11      454.39      394.60     11.37 o
   0  -4  11        5.84       -0.38      2.83 o
   1  -4  11      251.14      241.67      7.29 o
   2  -4  11        1.42       -0.64      3.58 o
   3  -4  11        0.03       -1.89      3.94 o
   4  -4  11       71.91       73.50     11.75 o
   5  -4  11        0.89        5.49      8.91 o
  -5  -3  11        1.25       -5.55      6.10 o
  -4  -3  11        4.29        6.63      7.25 o
  -3  -3  11       80.78       77.67      6.51 o
  -2  -3  11      102.63       97.37      6.54 o
  -1  -3  11       82.76       85.07      7.10 o
   0  -3  11        3.19       -1.58      2.47 o
   1  -3  11        5.67        6.49      2.78 o
   2  -3  11       49.65       50.62      5.84 o
   3  -3  11       29.78       22.92      5.02 o
   4  -3  11        6.61        2.02      3.42 o
   5  -3  11        1.84        0.51      6.59 o
  -5  -2  11       70.02       70.08     14.80 o
  -4  -2  11       25.95       29.01      7.82 o
  -3  -2  11      150.87      142.70      7.61 o
  -2  -2  11       15.78       14.86      4.10 o
  -1  -2  11      142.69      124.14      7.59 o
   0  -2  11       71.08       69.80      4.10 o
   1  -2  11       45.37       51.99      4.35 o
   2  -2  11        0.67       -3.65      3.65 o
   3  -2  11       22.00       27.42      4.97 o
   4  -2  11        3.37        0.52      4.32 o
   5  -2  11        0.23       -6.42      7.47 o
  -5  -1  11        2.97        2.64      5.75 o
  -4  -1  11        6.83       11.82      6.11 o
  -3  -1  11      110.55       89.55      6.74 o
  -2  -1  11      156.49      160.78      7.64 o
  -1  -1  11       24.69       25.04      5.42 o
   0  -1  11       14.64       14.18      2.65 o
   1  -1  11       45.10       48.27      3.56 o
   2  -1  11        5.17        4.35      2.19 o
   3  -1  11        4.77        1.36      5.24 o
   4  -1  11        3.66        2.82      4.42 o
   5  -1  11       12.01        4.56      5.81 o
  -5   0  11       23.62       17.35     12.67 o
  -4   0  11        1.83        4.90      5.65 o
  -3   0  11      283.18      254.83     12.43 o
  -2   0  11        0.69        1.09      4.84 o
  -1   0  11        0.52        0.27      2.64 o
   0   0  11        0.35       -0.59      1.40 o
   1   0  11      115.77      114.48      5.39 o
   2   0  11        0.05       -1.60      2.19 o
   3   0  11        0.86        3.44      4.07 o
   4   0  11       16.41       13.01      4.68 o
   5   0  11        1.31        5.05      4.59 o
   6   0  11        0.99        2.79      6.98 o
  -5   1  11        6.86        0.86     11.28 o
  -4   1  11        4.16        3.80      5.70 o
  -3   1  11       19.25       22.65      6.06 o
  -2   1  11      183.78      167.82      7.59 o
  -1   1  11        8.50        4.54      3.24 o
   0   1  11       15.79       13.85      1.90 o
   1   1  11       58.78       60.77      5.65 o
   2   1  11      137.24      124.55      5.31 o
   3   1  11       15.67       23.99      3.89 o
   4   1  11        3.65       -1.60      3.69 o
   5   1  11        0.08       -5.97      5.97 o
   6   1  11        4.07       10.53      7.60 o
  -5   2  11        1.82        3.14      8.53 o
  -4   2  11        0.06        7.70      5.54 o
  -3   2  11       37.65       32.42      6.79 o
  -2   2  11      203.05      183.64      7.90 o
  -1   2  11        3.78        3.00      2.03 o
   0   2  11        6.05        4.90      2.07 o
   1   2  11        0.47       -0.36      1.62 o
   2   2  11        0.17       -0.86      1.53 o
   3   2  11      132.55      124.69      5.91 o
   4   2  11       17.51       20.90      3.99 o
   5   2  11       67.71       72.64      7.36 o
   6   2  11       44.17       38.32     18.94 o
  -5   3  11        0.01       -3.60     14.88 o
  -4   3  11        0.66       -2.89      5.37 o
  -3   3  11       52.44       54.05      7.96 o
  -2   3  11       53.79       58.82      6.70 o
  -1   3  11       71.80       59.39      5.55 o
   0   3  11      849.71      833.10     13.92 o
   1   3  11        0.04       -3.05      3.05 o
   2   3  11        3.83        4.39      2.84 o
   3   3  11      817.25      762.43     14.32 o
   4   3  11        2.18        0.06      2.94 o
   5   3  11       77.59       80.14      6.24 o
   6   3  11       21.01       14.56      7.56 o
  -5   4  11        2.72       -8.38     17.74 o
  -4   4  11       14.66       11.75      7.61 o
  -3   4  11       78.71       66.61      8.53 o
  -2   4  11      450.35      381.76     10.72 o
  -1   4  11       38.62       40.21      3.87 o
   0   4  11      322.42      304.90      7.67 o
   1   4  11       21.29       25.57      4.60 o
   2   4  11       13.48       18.02      2.92 o
   3   4  11      233.19      225.74      7.39 o
   4   4  11      123.20      104.75      5.95 o
   5   4  11       12.15       14.50      4.19 o
   6   4  11        2.19        2.87      4.15 o
  -4   5  11       17.63       25.17     10.54 o
  -3   5  11      153.91      150.24     10.99 o
  -2   5  11      112.03      114.65      6.68 o
  -1   5  11       78.50       75.00      4.98 o
   0   5  11      478.51      463.53      9.96 o
   1   5  11        0.46       -2.44      2.44 o
   2   5  11       37.55       33.37      3.65 o
   3   5  11      215.90      194.13      6.39 o
   4   5  11        6.26        5.76      3.05 o
   5   5  11       26.94       20.21      4.45 o
   6   5  11        0.30       -1.20      4.13 o
  -4   6  11        1.43        7.25     18.94 o
  -3   6  11       14.96       20.31      5.42 o
  -2   6  11       27.10       36.61      4.97 o
  -1   6  11        9.00        6.69      4.66 o
   0   6  11      114.46      116.54      5.80 o
   1   6  11       27.03       21.35      3.65 o
   2   6  11       30.85       20.29      3.64 o
   3   6  11       76.15       77.09      4.96 o
   4   6  11        1.22        0.43      3.00 o
   5   6  11        1.71        1.25      3.82 o
   6   6  11       55.19       46.55      6.05 o
  -3   7  11        8.43       18.21      7.78 o
  -2   7  11       11.77        9.62      4.67 o
  -1   7  11      636.73      567.13     11.99 o
   0   7  11       22.22       26.08      4.21 o
   1   7  11      127.04      113.03      5.61 o
   2   7  11        0.39        0.33      2.81 o
   3   7  11       22.39       26.75      3.77 o
   4   7  11       77.10       68.71      6.29 o
   5   7  11        0.36       -0.12      3.36 o
   6   7  11       37.38       46.01      6.71 o
  -3   8  11        3.58       19.44      5.17 o
  -2   8  11       96.45       94.80      7.31 o
  -1   8  11      319.94      305.82     10.62 o
   0   8  11        5.51       12.57      3.59 o
   1   8  11       55.98       48.91      5.61 o
   2   8  11       52.27       57.35      4.70 o
   3   8  11       42.89       41.42      4.38 o
   4   8  11       65.40       49.84      6.58 o
   5   8  11        4.25        9.67      4.09 o
   6   8  11       51.60       56.20      8.18 o
  -2   9  11        1.98       11.32      5.05 o
  -1   9  11       24.26       36.57      6.26 o
   0   9  11        0.96        4.24      4.12 o
   1   9  11      120.67      103.50      6.64 o
   2   9  11        6.84        3.26      3.79 o
   3   9  11        5.10       -1.81      3.64 o
   4   9  11        2.70        5.86      4.88 o
   5   9  11        0.07        3.88      5.45 o
  -2  10  11       36.14       56.36     19.73 o
  -1  10  11        0.28       20.44      5.75 o
   0  10  11      125.46      121.40      7.35 o
   1  10  11       14.01       14.40      4.49 o
   2  10  11       17.04       17.99      4.61 o
   3  10  11       19.30       29.40      6.27 o
   4  10  11       17.06        6.19      5.06 o
   5  10  11        2.71       -0.33      5.02 o
  -1  11  11       52.19       65.78      8.21 o
   0  11  11        9.48       12.62      5.28 o
   1  11  11       38.34       48.47      9.11 o
   2  11  11        1.17        4.78      4.23 o
   3  11  11        0.40        2.65      4.34 o
   4  11  11        8.73       10.77      6.21 o
   0  12  11        4.06       19.05      6.31 o
   1  12  11        0.17        5.06      6.90 o
   2  12  11       41.13       49.21      6.51 o
   3  12  11       16.24       19.19      5.35 o
  -1 -10  12        1.40        8.19     10.42 o
  -3  -9  12        3.20        6.20     13.04 o
  -2  -9  12        1.69       -4.50      5.73 o
  -1  -9  12        8.36        9.73      6.24 o
   0  -9  12        0.50       11.08     10.04 o
   1  -9  12       10.07       13.61     10.47 o
  -4  -8  12        0.79        6.03     11.17 o
  -3  -8  12        0.42        8.91      7.55 o
  -2  -8  12        5.50        7.04      8.66 o
  -1  -8  12       34.06       36.54      7.31 o
   0  -8  12        5.91       11.28      9.06 o
   1  -8  12        0.41       -5.85      7.86 o
   2  -8  12        0.73        3.77     16.63 o
  -4  -7  12        1.62        0.55      5.20 o
  -3  -7  12        0.03       -4.53      4.74 o
  -2  -7  12        7.53        8.11      5.43 o
  -1  -7  12       11.34        7.33      5.05 o
   0  -7  12        4.06       -1.11      6.73 o
   1  -7  12       25.94       26.06     10.59 o
   2  -7  12       33.70       46.22     15.72 o
   3  -7  12       16.25       16.90     15.76 o
  -5  -6  12        5.67       -2.87      8.28 o
  -4  -6  12       25.61       27.85      6.17 o
  -3  -6  12        0.63        2.70      4.12 o
  -2  -6  12       10.63       10.70      5.11 o
  -1  -6  12       65.39       60.62     10.43 o
   0  -6  12       45.92       48.31      6.59 o
   1  -6  12       18.10       26.63      6.66 o
   2  -6  12        0.02        5.16      6.13 o
   3  -6  12       39.29       46.64      8.29 o
  -5  -5  12        2.73       -3.97      7.72 o
  -4  -5  12        0.69        0.03      4.42 o
  -3  -5  12       19.99       20.14      4.99 o
  -2  -5  12        1.46       -0.89      3.87 o
  -1  -5  12      142.65      132.48      7.08 o
   0  -5  12       52.11       58.23      5.41 o
   1  -5  12      161.11      155.67      6.85 o
   2  -5  12        0.35        3.98      4.08 o
   3  -5  12        9.12       10.50      4.89 o
   4  -5  12        4.59        6.34      6.92 o
  -5  -4  12        0.80        5.05      7.52 o
  -4  -4  12        1.98       -1.95      5.87 o
  -3  -4  12        0.29       -0.55      4.11 o
  -2  -4  12        0.87        1.03      3.42 o
  -1  -4  12        5.31       -0.51      6.45 o
   0  -4  12       97.36       96.63      6.25 o
   1  -4  12        5.07        2.41      2.96 o
   2  -4  12        0.43        0.22      5.22 o
   3  -4  12        1.02       -0.33      5.78 o
   4  -4  12        1.47       -0.59      4.78 o
  -5  -3  12       78.14       95.68     11.26 o
  -4  -3  12        0.96        1.74      5.71 o
  -3  -3  12        6.34        0.28      4.86 o
  -2  -3  12        6.10       10.65      4.09 o
  -1  -3  12      251.93      245.11      9.30 o
   0  -3  12      492.92      448.81     14.22 o
   1  -3  12       53.22       48.95      4.17 o
   2  -3  12        1.99        1.66      4.21 o
   3  -3  12        3.24       -0.07      3.95 o
   4  -3  12       76.04       83.72      7.54 o
   5  -3  12       16.29       27.51      8.08 o
  -5  -2  12       11.07       13.52      7.84 o
  -4  -2  12       31.53       29.78      7.28 o
  -3  -2  12       13.67       11.59      4.36 o
  -2  -2  12        0.23       -5.41      5.48 o
  -1  -2  12        7.94        2.18      3.42 o
   0  -2  12      599.79      571.49     13.66 o
   1  -2  12        4.89       -1.07      2.45 o
   2  -2  12        8.69       13.37      4.70 o
   3  -2  12      161.72      144.48      7.61 o
   4  -2  12        5.29       -0.40      4.51 o
   5  -2  12       34.87       29.14      8.15 o
  -5  -1  12        3.85       -4.07      9.93 o
  -4  -1  12       50.68       49.20      8.25 o
  -3  -1  12       10.99       17.48      4.74 o
  -2  -1  12        1.02        0.42      3.06 o
  -1  -1  12        7.81        9.03      5.49 o
   0  -1  12      142.69      127.72      5.01 o
   1  -1  12      121.04      116.69      4.90 o
   2  -1  12       19.27       13.74      4.76 o
   3  -1  12        2.55        3.34      4.13 o
   4  -1  12       15.10       13.42      4.90 o
   5  -1  12        0.04       -0.27      5.89 o
  -5   0  12        5.74        1.67     13.36 o
  -4   0  12       61.94       37.64      8.11 o
  -3   0  12       35.09       35.25      6.74 o
  -2   0  12        0.27       -1.87      3.30 o
  -1   0  12        2.91       -0.61      5.99 o
   0   0  12      304.11      288.32      7.08 o
   1   0  12       15.30       16.70      2.85 o
   2   0  12      119.58      107.81      6.82 o
   3   0  12        4.08        0.52      4.03 o
   4   0  12       39.23       37.40      5.83 o
   5   0  12        1.14       -2.36      4.37 o
  -5   1  12       17.37       21.73     12.00 o
  -4   1  12       33.85       24.02      6.70 o
  -3   1  12      183.28      173.48     11.01 o
  -2   1  12       29.49       22.32      4.93 o
  -1   1  12       63.70       63.00      5.61 o
   0   1  12       31.67       30.21      2.43 o
   1   1  12       21.70       26.85      2.55 o
   2   1  12      100.09       97.98      4.93 o
   3   1  12        0.71       -0.38      2.99 o
   4   1  12        0.32       -1.69      4.54 o
   5   1  12       13.82       10.33      5.98 o
   6   1  12        3.01        2.78      8.70 o
  -5   2  12       20.76       20.15     14.33 o
  -4   2  12       25.79       24.40      7.27 o
  -3   2  12       19.14        9.57      5.59 o
  -2   2  12      233.31      223.29      8.92 o
  -1   2  12        0.42        0.36      1.98 o
   0   2  12        0.12        0.24      1.83 o
   1   2  12       78.47       80.76      3.62 o
   2   2  12       57.73       56.27      3.23 o
   3   2  12        2.09       -1.79      2.94 o
   4   2  12        0.43        1.80      3.14 o
   5   2  12        2.11        1.15      4.37 o
   6   2  12        0.04        4.28      5.91 o
  -5   3  12        8.65       -0.36      7.65 o
  -4   3  12        1.10       -0.67     12.20 o
  -3   3  12        2.74        5.80      5.63 o
  -2   3  12       22.63       16.86      5.56 o
  -1   3  12      164.29      148.81      7.66 o
   0   3  12       20.91       24.61      3.09 o
   1   3  12        0.36       -2.02      2.02 o
   2   3  12       51.61       55.18      3.42 o
   3   3  12       66.71       69.66      5.14 o
   4   3  12       21.17       21.60      4.12 o
   5   3  12       40.14       30.94      5.06 o
   6   3  12       11.99       11.39      7.13 o
  -4   4  12       15.20       21.88      7.25 o
  -3   4  12       13.87       14.25      9.23 o
  -2   4  12        0.00       -6.23      9.15 o
  -1   4  12        0.32       -1.38      2.60 o
   0   4  12       18.26       10.29      5.11 o
   1   4  12       57.76       71.13      6.42 o
   2   4  12       24.91       33.51      3.54 o
   3   4  12      217.57      202.47      7.19 o
   4   4  12        0.30       -0.94      3.14 o
   5   4  12       69.16       65.26      5.89 o
   6   4  12       62.48       61.30     13.51 o
  -4   5  12        3.18        3.91      9.89 o
  -3   5  12       38.31       33.68      7.61 o
  -2   5  12        0.44        5.27      3.33 o
  -1   5  12        9.96       10.57      3.24 o
   0   5  12       32.90       31.12      4.05 o
   1   5  12        1.00       -2.60      2.60 o
   2   5  12       19.05       17.18      3.22 o
   3   5  12       30.66       27.19      4.48 o
   4   5  12       29.92       32.88      4.33 o
   5   5  12        2.85       -1.81      3.40 o
   6   5  12       38.13       27.94      5.49 o
  -4   6  12        2.47        0.48     17.94 o
  -3   6  12       18.43       16.49      6.74 o
  -2   6  12      112.23       99.26      6.74 o
  -1   6  12      149.00      138.92      5.96 o
   0   6  12        6.03        5.63      3.13 o
   1   6  12       38.16       34.15      4.06 o
   2   6  12        0.13        2.65      2.86 o
   3   6  12       52.43       56.14      4.42 o
   4   6  12        3.32        1.00      3.10 o
   5   6  12      144.32      154.58      7.48 o
   6   6  12       23.30       18.77      5.06 o
  -3   7  12       18.72       22.45     17.43 o
  -2   7  12        1.58        8.12      4.29 o
  -1   7  12      348.13      306.11     10.21 o
   0   7  12        7.37        8.95      4.74 o
   1   7  12       59.77       59.74      4.80 o
   2   7  12       25.74       19.39      3.63 o
   3   7  12        7.55        4.42      2.94 o
   4   7  12        7.91        9.67      3.80 o
   5   7  12       50.58       52.05      5.94 o
   6   7  12       11.41        2.11      8.59 o
  -3   8  12       22.91       27.21     10.41 o
  -2   8  12        2.06       14.33      4.63 o
  -1   8  12      271.29      259.10      9.86 o
   0   8  12       25.13       22.40      4.71 o
   1   8  12      154.18      132.53      9.06 o
   2   8  12        5.37        8.39      3.18 o
   3   8  12       13.56       11.83      3.47 o
   4   8  12       49.33       51.23      5.94 o
   5   8  12        7.65       16.77      4.41 o
  -2   9  12       18.06       35.96      6.36 o
  -1   9  12      358.82      290.56     12.52 o
   0   9  12      114.31      111.33      7.21 o
   1   9  12       10.35       11.86      4.15 o
   2   9  12        6.83        3.12      3.93 o
   3   9  12        5.29       10.47      4.92 o
   4   9  12       11.94       17.22      6.24 o
   5   9  12        0.01       -0.03      5.12 o
  -1  10  12      157.55      150.59      9.59 o
   0  10  12        5.01        9.55      4.35 o
   1  10  12        0.93        5.90      4.10 o
   2  10  12        8.97       12.30      4.37 o
   3  10  12       25.40       31.38      5.41 o
   4  10  12        3.33       13.40      9.13 o
   5  10  12        6.20        6.37      5.96 o
  -1  11  12       23.03       39.60      8.02 o
   0  11  12        6.79       15.06     10.81 o
   1  11  12       53.18       75.54      6.96 o
   2  11  12        0.92       10.12      5.78 o
   3  11  12        6.14        6.26      6.02 o
   4  11  12        5.76        6.36      8.16 o
   1  12  12        0.08        5.98      6.92 o
   2  12  12        3.59       11.09      4.89 o
   3  12  12        4.73       17.76      8.85 o
  -2  -9  13       23.77       36.30      8.32 o
  -1  -9  13       45.25       46.07     13.88 o
   0  -9  13        1.76        7.68     10.07 o
  -3  -8  13        0.14        3.34      5.94 o
  -2  -8  13        2.25       -2.12      5.12 o
  -1  -8  13        6.02       -1.00      5.43 o
   0  -8  13        3.83       10.73      9.40 o
   1  -8  13        5.07       19.03     10.39 o
   2  -8  13        0.41       17.66     11.98 o
  -4  -7  13        0.20        6.97     16.78 o
  -3  -7  13        5.40        3.96      5.33 o
  -2  -7  13       16.05       14.43      7.61 o
  -1  -7  13       22.34       23.11      6.42 o
   0  -7  13       18.83       20.79      6.24 o
   1  -7  13       15.61       18.22      9.59 o
   2  -7  13        0.15        8.03      9.44 o
  -4  -6  13       17.77       13.74      6.26 o
  -3  -6  13       12.64        7.40      5.42 o
  -2  -6  13        5.80        2.53      4.73 o
  -1  -6  13        3.65       -1.12      4.44 o
   0  -6  13       59.55       62.81      7.50 o
   1  -6  13        3.80       19.87      9.32 o
   2  -6  13        3.82       -5.81      5.81 o
   3  -6  13        6.73       12.13      7.32 o
  -4  -5  13        1.18        0.29      4.99 o
  -3  -5  13        1.45       -3.01      3.68 o
  -2  -5  13       10.17        6.15      4.75 o
  -1  -5  13       20.88       20.20      5.52 o
   0  -5  13      164.82      160.54      7.48 o
   1  -5  13        3.75        3.13      4.05 o
   2  -5  13       39.18       34.93      5.67 o
   3  -5  13        0.65        8.06      6.36 o
   4  -5  13       58.87       76.73     14.18 o
  -5  -4  13       36.76       32.29     13.35 o
  -4  -4  13        0.01       -5.32      5.32 o
  -3  -4  13       37.51       36.43      5.88 o
  -2  -4  13       14.01       19.66      4.67 o
  -1  -4  13       88.40       85.63      6.35 o
   0  -4  13       29.74       33.09      4.78 o
   1  -4  13      227.96      207.84      6.95 o
   2  -4  13       14.03        8.73      6.99 o
   3  -4  13        0.83        7.81      4.57 o
   4  -4  13        7.88       11.85      5.60 o
  -5  -3  13       27.27       14.63      9.12 o
  -4  -3  13        1.82        0.93      6.20 o
  -3  -3  13       65.93       60.12      6.88 o
  -2  -3  13        4.24        7.38      3.99 o
  -1  -3  13       73.68       78.61      6.49 o
   0  -3  13       47.55       42.31      5.00 o
   1  -3  13        1.75        1.42      2.74 o
   2  -3  13       16.75       14.96      4.62 o
   3  -3  13        3.10        6.13      4.71 o
   4  -3  13        0.14        4.84      4.83 o
  -5  -2  13        1.14       -3.57      6.63 o
  -4  -2  13        3.20        9.45      6.74 o
  -3  -2  13        2.70       -3.15      3.68 o
  -2  -2  13       26.61       22.65      4.62 o
  -1  -2  13      165.78      153.16      7.77 o
   0  -2  13        2.59        2.92      3.29 o
   1  -2  13        0.09       -2.51      2.51 o
   2  -2  13        0.18       -2.66      3.81 o
   3  -2  13       57.62       63.80      6.59 o
   4  -2  13        0.04        0.21      4.72 o
   5  -2  13       25.19       28.51     11.30 o
  -5  -1  13       21.75       30.24      8.47 o
  -4  -1  13       55.10       41.33      8.37 o
  -3  -1  13       73.28       69.01      6.56 o
  -2  -1  13       15.36        9.41      4.08 o
  -1  -1  13      155.92      136.59      7.47 o
   0  -1  13        2.61       -5.05      5.05 o
   1  -1  13       11.22       11.19      2.79 o
   2  -1  13       26.88       25.25      5.11 o
   3  -1  13       37.18       33.21      5.40 o
   4  -1  13        1.93       -2.15      4.68 o
   5  -1  13        9.54       12.57      6.88 o
  -5   0  13       20.22       30.98      8.54 o
  -4   0  13       18.92       25.38      7.29 o
  -3   0  13      265.24      210.96     12.07 o
  -2   0  13       76.37       70.89      6.44 o
  -1   0  13        6.45        1.07      4.52 o
   0   0  13       30.84       35.27      4.57 o
   1   0  13       48.80       49.24      3.91 o
   2   0  13       23.01       26.70      5.30 o
   3   0  13       40.45       34.60      6.05 o
   4   0  13        1.53       -4.16      4.16 o
   5   0  13        2.98       -2.85      4.70 o
  -5   1  13        2.14        0.34      9.02 o
  -4   1  13       39.82       39.48     19.06 o
  -3   1  13        0.00       -4.14      6.28 o
  -2   1  13       71.81       67.57      6.24 o
  -1   1  13        0.16       -2.11      3.22 o
   0   1  13      106.92      109.99      3.84 o
   1   1  13       15.13       12.00      2.28 o
   2   1  13       82.11       89.17      5.39 o
   3   1  13        1.65        2.80      4.25 o
   4   1  13        2.88        1.60      4.26 o
   5   1  13       18.64       21.02      6.10 o
  -5   2  13        5.28        9.51      8.15 o
  -4   2  13       88.61       71.70     19.60 o
  -3   2  13       49.63       38.17      7.50 o
  -2   2  13       76.15       72.16      8.97 o
  -1   2  13       54.32       59.47      5.96 o
   0   2  13      184.94      171.23      7.58 o
   1   2  13       56.95       60.19      4.78 o
   2   2  13      565.18      541.28      9.53 o
   3   2  13       10.29       10.76      3.41 o
   4   2  13       43.40       38.38      4.76 o
   5   2  13        8.31        8.78      5.28 o
   6   2  13        3.92        1.10      7.04 o
  -4   3  13        9.83       13.34      6.69 o
  -3   3  13        4.85       -1.70      5.04 o
  -2   3  13        0.81        3.49      4.74 o
  -1   3  13       43.45       39.79      7.83 o
   0   3  13      150.82      149.19      5.52 o
   1   3  13        3.61       -2.47      5.06 o
   2   3  13        0.60        0.33      1.97 o
   3   3  13       50.67       42.06      6.13 o
   4   3  13       94.34       95.66      6.07 o
   5   3  13       46.02       48.63      5.70 o
   6   3  13        4.60        4.55      8.98 o
  -4   4  13        5.61       12.57      7.20 o
  -3   4  13       11.62       12.09      6.71 o
  -2   4  13       42.35       26.73      7.35 o
  -1   4  13       64.71       58.53      5.08 o
   0   4  13       18.27       19.04      3.23 o
   1   4  13        0.21       -2.19      2.19 o
   2   4  13       92.59       91.08      7.77 o
   3   4  13       80.53       99.56      5.55 o
   4   4  13       12.91        8.25      3.63 o
   5   4  13        9.86       10.29      4.30 o
   6   4  13        6.30       15.87      6.46 o
  -4   5  13       11.68       10.83      6.72 o
  -3   5  13        1.23        2.30      5.12 o
  -2   5  13       57.48       53.15      8.10 o
  -1   5  13        6.23        7.31      3.00 o
   0   5  13       34.17       33.15      3.84 o
   1   5  13      161.44      148.48      5.91 o
   2   5  13       57.86       62.57      4.67 o
   3   5  13       60.64       68.05      6.01 o
   4   5  13       11.03        3.99      3.63 o
   5   5  13       68.09       74.32      7.08 o
   6   5  13       36.08       37.20      5.93 o
  -3   6  13       64.69       69.08     15.73 o
  -2   6  13       54.34       46.71      7.87 o
  -1   6  13       11.90       10.33      4.22 o
   0   6  13        0.01       -2.70      2.70 o
   1   6  13      101.41       88.19      5.23 o
   2   6  13        0.66        0.83      2.65 o
   3   6  13        8.38        6.82      3.95 o
   4   6  13       32.45       34.59      4.58 o
   5   6  13       18.23       18.39      4.54 o
   6   6  13       63.13       55.86      6.39 o
  -3   7  13        5.62       16.95      9.09 o
  -2   7  13        8.61       18.36      4.58 o
  -1   7  13        5.60       18.88      4.41 o
   0   7  13        0.39       -0.72      3.05 o
   1   7  13       45.45       41.24      4.49 o
   2   7  13       52.04       47.31      4.53 o
   3   7  13        1.21        0.81      3.60 o
   4   7  13       31.76       37.12      5.91 o
   5   7  13       17.06       16.08      4.50 o
  -3   8  13       14.06       19.43      9.77 o
  -2   8  13       44.69       54.91      6.58 o
  -1   8  13        4.43       13.81      4.42 o
   0   8  13       45.71       47.12      4.85 o
   1   8  13       29.75       40.26      6.96 o
   2   8  13        5.52        6.50      3.23 o
   3   8  13        0.21        8.16      3.32 o
   4   8  13       17.25       19.87      4.64 o
   5   8  13        5.01        8.02      4.24 o
  -2   9  13       25.22       38.26      6.72 o
  -1   9  13       26.61       27.84      5.78 o
   0   9  13       10.99       16.23      5.41 o
   1   9  13        5.09       12.61      4.34 o
   2   9  13       70.64       57.89      7.66 o
   3   9  13      103.72      107.68     11.71 o
   4   9  13        4.26        2.93      5.14 o
   5   9  13        0.69        1.55      5.36 o
  -1  10  13        0.30       13.59      5.52 o
   0  10  13       23.05       26.07      5.21 o
   1  10  13        9.86        8.47      4.20 o
   2  10  13        0.06        4.73      4.61 o
   3  10  13        0.30       11.54      9.39 o
   4  10  13      116.33      116.30     12.23 o
   0  11  13       50.77       68.67     12.66 o
   1  11  13      102.49      117.04      8.03 o
   2  11  13        2.79        4.56      6.46 o
   3  11  13        5.20       11.58      5.03 o
   4  11  13       63.59       63.60      9.70 o
   2  12  13        6.60       19.25     10.02 o
  -1  -9  14       40.36       37.20     15.68 o
  -3  -8  14        6.20        1.81      6.51 o
  -2  -8  14       28.78       40.52      8.23 o
  -1  -8  14        4.55        1.09      5.92 o
   0  -8  14        0.39        1.66      9.55 o
   1  -8  14       12.71       22.62     11.46 o
  -3  -7  14        0.90        1.19      9.38 o
  -2  -7  14        0.53       -5.97      5.97 o
  -1  -7  14        8.87        6.85      8.70 o
   0  -7  14       24.67       13.90      9.83 o
   1  -7  14        0.66        1.77      9.08 o
   2  -7  14        7.21        7.00     10.25 o
  -4  -6  14        5.88       11.50     14.00 o
  -3  -6  14        1.67       10.19      5.85 o
  -2  -6  14        0.32       -0.08      5.73 o
  -1  -6  14        8.35       11.60      5.18 o
   0  -6  14      196.00      213.02     11.40 o
   1  -6  14       32.16       21.90     10.30 o
   2  -6  14        0.12        2.71      8.93 o
   3  -6  14        2.50       14.05      7.73 o
  -4  -5  14       26.46       23.01      7.79 o
  -3  -5  14       22.74       20.24      5.26 o
  -2  -5  14        2.68        6.79      5.12 o
  -1  -5  14       18.13       19.57      6.40 o
   0  -5  14        0.02        3.32      3.67 o
   1  -5  14       17.64       15.47      7.76 o
   2  -5  14        0.16        3.28      7.38 o
   3  -5  14       16.74       17.16      7.41 o
  -4  -4  14       15.28        5.48      7.00 o
  -3  -4  14       16.71       20.82      5.10 o
  -2  -4  14        9.97       10.35      4.44 o
  -1  -4  14        4.27        1.37      4.63 o
   0  -4  14      106.35      114.69      6.91 o
   1  -4  14       10.48        9.99      3.99 o
   2  -4  14       39.86       41.37      5.92 o
   3  -4  14        0.12       11.49      4.90 o
   4  -4  14        7.47       11.74      6.82 o
  -4  -3  14       72.36       55.18      9.15 o
  -3  -3  14        1.73        4.34      4.42 o
  -2  -3  14        0.12        1.19      3.82 o
  -1  -3  14        2.06        3.23      3.65 o
   0  -3  14      244.46      218.03      8.60 o
   1  -3  14       41.41       41.62      4.80 o
   2  -3  14       15.16       16.54      5.18 o
   3  -3  14        0.08        5.88      5.23 o
   4  -3  14        2.12       -2.19      4.61 o
  -5  -2  14       23.11       13.58      8.76 o
  -4  -2  14       37.73       40.65      8.47 o
  -3  -2  14        9.53        6.21      4.75 o
  -2  -2  14        1.26        7.74      4.22 o
  -1  -2  14        1.89       -0.91      3.71 o
   0  -2  14       65.25       58.01      5.55 o
   1  -2  14        0.04       -2.56      2.56 o
   2  -2  14      168.13      143.57      9.60 o
   3  -2  14        3.85        0.74      4.33 o
   4  -2  14        6.38        7.28      5.13 o
   5  -2  14        3.64        6.51     12.51 o
  -5  -1  14        1.02       -5.02      8.95 o
  -4  -1  14        0.07       -2.70      6.12 o
  -3  -1  14       49.25       49.24      8.17 o
  -2  -1  14       44.03       36.83      5.45 o
  -1  -1  14       13.95       12.76      8.30 o
   0  -1  14       17.24        7.49      3.53 o
   1  -1  14       15.29       17.54      3.34 o
   2  -1  14       29.31       24.61      5.03 o
   3  -1  14      135.17      111.90      7.42 o
   4  -1  14        1.38       -1.56      4.46 o
   5  -1  14        2.51       -1.58     10.63 o
  -5   0  14        1.18       -2.68     10.69 o
  -4   0  14       82.81       63.21      9.66 o
  -3   0  14       26.87       24.54      7.01 o
  -2   0  14        1.94       -3.49      3.49 o
  -1   0  14       19.10       20.49      4.63 o
   0   0  14      755.77      723.94     17.18 o
   1   0  14        2.20       -0.48      2.54 o
   2   0  14        1.82        0.50      4.20 o
   3   0  14        0.07       -2.94      4.25 o
   4   0  14        0.83        0.85      4.37 o
   5   0  14        8.97        8.14      8.03 o
  -4   1  14       11.37        5.83      7.60 o
  -3   1  14      136.76      122.93     10.16 o
  -2   1  14        2.50        0.43      4.04 o
  -1   1  14       26.41       22.08      6.46 o
   0   1  14      395.91      380.95     11.31 o
   1   1  14        0.45        1.82      2.02 o
   2   1  14       71.52       68.25      5.17 o
   3   1  14       60.12       72.49      6.72 o
   4   1  14       16.81       21.36      7.17 o
   5   1  14        0.23       -2.15      4.83 o
  -4   2  14        8.03       15.40      8.84 o
  -3   2  14       16.24        9.90      6.13 o
  -2   2  14      110.60       94.82      6.95 o
  -1   2  14        4.69        4.26      3.96 o
   0   2  14        8.67        8.53      4.11 o
   1   2  14       87.25       88.82      4.08 o
   2   2  14      389.50      364.57     13.65 o
   3   2  14        0.85       -2.09      3.07 o
   4   2  14        2.22        6.94      4.88 o
   5   2  14       23.42       30.23     10.51 o
  -4   3  14       16.24       16.25      7.01 o
  -3   3  14       14.74        4.55      6.14 o
  -2   3  14       29.65       16.83      7.08 o
  -1   3  14      652.51      602.43     15.68 o
   0   3  14      183.49      176.40      7.51 o
   1   3  14       17.70       15.95      2.83 o
   2   3  14      342.35      327.21      8.31 o
   3   3  14       20.13       26.06      4.08 o
   4   3  14       20.83       19.13      4.40 o
   5   3  14        0.24       -0.46      4.78 o
  -4   4  14        7.62        2.86      7.48 o
  -3   4  14       10.59        4.93      9.92 o
  -2   4  14        0.90       -1.50      4.61 o
  -1   4  14       56.54       68.66      6.49 o
   0   4  14        0.30       -1.53      4.25 o
   1   4  14        4.06        3.55      2.64 o
   2   4  14      328.11      306.29      8.07 o
   3   4  14      152.62      143.96      6.44 o
   4   4  14       88.47       87.93     13.38 o
   5   4  14        3.97        0.65      4.36 o
  -4   5  14        1.24        7.76      9.98 o
  -3   5  14        2.29       -5.78     18.97 o
  -2   5  14       41.72       28.75      7.08 o
  -1   5  14      277.91      261.43      7.86 o
   0   5  14       20.13       18.01      3.31 o
   1   5  14        0.65        0.77      2.67 o
   2   5  14        2.36        3.77      2.61 o
   3   5  14       32.92       34.64      4.43 o
   4   5  14       20.92       21.30      6.62 o
   5   5  14       13.28        8.98      4.25 o
  -3   6  14        0.63       10.65      5.54 o
  -2   6  14       38.76       34.57      7.43 o
  -1   6  14        5.85        3.84      3.08 o
   0   6  14        0.30        2.21      2.89 o
   1   6  14        3.22        0.59      2.63 o
   2   6  14       40.63       41.11      4.82 o
   3   6  14        5.08        2.34      3.46 o
   4   6  14       79.48       91.51      6.29 o
   5   6  14       37.40       41.03      5.42 o
  -3   7  14       24.39       28.19      9.45 o
  -2   7  14      130.22      108.76     10.00 o
  -1   7  14        1.14       10.36      3.93 o
   0   7  14       10.31       14.86      3.70 o
   1   7  14       25.39       34.07      4.21 o
   2   7  14       51.00       47.09      4.58 o
   3   7  14       32.95       36.56      5.31 o
   4   7  14        0.00        3.64      3.48 o
   5   7  14        3.86        1.42      3.92 o
  -2   8  14        3.21        4.81      6.04 o
  -1   8  14        0.81       10.42      4.15 o
   0   8  14       41.79       43.65      5.62 o
   1   8  14       19.53       17.18      3.93 o
   2   8  14        8.87       10.43      3.48 o
   3   8  14       26.19       28.33      6.08 o
   4   8  14       12.15       19.40      5.61 o
   5   8  14       16.18       24.76      5.14 o
  -2   9  14        4.50       22.17      8.10 o
  -1   9  14      195.87      172.57     14.29 o
   0   9  14        7.63        6.71      5.53 o
   1   9  14        1.81       11.63      4.08 o
   2   9  14       19.00       17.39      8.31 o
   3   9  14       13.95        8.58      5.47 o
   4   9  14       21.72       18.62      6.43 o
   5   9  14       25.47       41.83      5.62 o
  -1  10  14       77.65       81.10      8.80 o
   0  10  14        1.42       13.06      5.50 o
   1  10  14       36.48       41.27      5.76 o
   2  10  14       16.43       26.05      6.72 o
   3  10  14       24.53       26.36      5.01 o
   4  10  14        0.00        4.60      5.11 o
   0  11  14       24.21       33.56      6.92 o
   1  11  14       46.98       57.84      6.57 o
   2  11  14       17.16       22.45      5.48 o
   3  11  14        0.72       10.26      4.56 o
  -2  -8  15       12.73       -0.52      6.58 o
  -1  -8  15       19.47       27.00      8.74 o
   0  -8  15        0.41       -0.52      9.78 o
  -3  -7  15        0.99        1.29      9.45 o
  -2  -7  15        8.96       10.76     14.03 o
  -1  -7  15       14.89       13.07      6.37 o
   0  -7  15       38.69       44.68      7.87 o
   1  -7  15        4.63       -1.53      9.53 o
  -3  -6  15        4.66       11.73      6.34 o
  -2  -6  15        2.43        1.91      5.92 o
  -1  -6  15       26.03       27.97      8.91 o
   0  -6  15       87.63       91.48      9.64 o
   1  -6  15        0.34        1.04      8.33 o
   2  -6  15        2.46       -0.42      8.33 o
  -4  -5  15        4.07       -1.47      6.58 o
  -3  -5  15       10.87       14.55      5.39 o
  -2  -5  15       22.91       39.25      5.94 o
  -1  -5  15       35.16       38.70      5.63 o
   0  -5  15      123.08      126.28      7.57 o
   1  -5  15        3.63        8.99      9.95 o
   2  -5  15        0.42       -2.33      8.47 o
   3  -5  15        8.35        7.72      7.49 o
  -4  -4  15        1.30       -5.52      6.76 o
  -3  -4  15        1.81        5.88      4.71 o
  -2  -4  15        0.03        3.90      4.19 o
  -1  -4  15        0.02        0.93      3.75 o
   0  -4  15       38.30       46.32      6.64 o
   1  -4  15       24.26       23.71      6.47 o
   2  -4  15       35.95       23.94      6.71 o
   3  -4  15        4.00       14.82      5.16 o
  -4  -3  15        1.72       -5.71      5.71 o
  -3  -3  15       36.11       32.01      5.77 o
  -2  -3  15        1.86        2.34      4.01 o
  -1  -3  15      106.55       95.51      9.22 o
   0  -3  15        0.72       -0.82      3.35 o
   1  -3  15        1.41        3.67      5.12 o
   2  -3  15      170.65      144.02      8.18 o
   3  -3  15       97.20       96.86      7.50 o
   4  -3  15        2.38        3.97      6.06 o
  -4  -2  15       22.32       17.46      7.51 o
  -3  -2  15        1.42        1.96      3.98 o
  -2  -2  15        6.59        3.73      3.77 o
  -1  -2  15       53.83       55.04      5.96 o
   0  -2  15       56.80       56.22      5.66 o
   1  -2  15        7.03        7.36      3.51 o
   2  -2  15       94.56       88.03      8.00 o
   3  -2  15       13.38       14.41      5.34 o
   4  -2  15       11.26       14.66      5.60 o
  -4  -1  15       44.41       25.31     11.50 o
  -3  -1  15        4.87        7.42      9.02 o
  -2  -1  15        0.98        1.50      3.94 o
  -1  -1  15        5.22        4.71      3.94 o
   0  -1  15      332.23      310.89     10.42 o
   1  -1  15        3.04        0.13      3.67 o
   2  -1  15       59.63       65.74      8.22 o
   3  -1  15       10.80       10.73      4.74 o
   4  -1  15        0.09       -3.71      4.46 o
   5  -1  15       17.13       18.02      6.76 o
  -4   0  15       34.02       27.59     16.97 o
  -3   0  15       14.35       10.58      6.69 o
  -2   0  15       15.93        6.06      4.54 o
  -1   0  15       24.69       23.94      4.95 o
   0   0  15        5.17        9.89      3.81 o
   1   0  15        2.76       -0.03      2.77 o
   2   0  15       32.45       31.56      5.34 o
   3   0  15        0.51       -1.00      4.38 o
   4   0  15        0.78        3.09      4.83 o
   5   0  15        2.08        2.30      6.34 o
  -4   1  15       61.06       49.28      8.94 o
  -3   1  15        2.27        3.08      5.52 o
  -2   1  15       38.53       18.37      5.03 o
  -1   1  15       82.62       78.15      6.65 o
   0   1  15        8.50        6.43      7.23 o
   1   1  15      119.73      109.29      4.60 o
   2   1  15        9.68       11.58      3.45 o
   3   1  15      124.39      115.32      8.32 o
   4   1  15       10.68        3.99      4.89 o
   5   1  15       19.93       25.17      6.52 o
  -4   2  15       91.94       95.27     24.49 o
  -3   2  15      143.55      115.44     12.04 o
  -2   2  15       16.79       12.07      4.38 o
  -1   2  15       70.29       77.75      6.63 o
   0   2  15       31.71       34.96      5.17 o
   1   2  15      459.94      435.94      8.47 o
   2   2  15        5.82        2.65      3.10 o
   3   2  15       11.33       10.01      3.74 o
   4   2  15        3.21        3.82      7.02 o
   5   2  15        1.05       -0.22      5.18 o
  -4   3  15        3.70       -1.58      9.01 o
  -3   3  15       18.72       19.26      7.07 o
  -2   3  15        2.08        8.22      8.39 o
  -1   3  15       18.65       18.56      4.75 o
   0   3  15        3.72        4.40      4.14 o
   1   3  15      136.75      145.37      5.08 o
   2   3  15      245.15      233.42      7.45 o
   3   3  15       71.54       71.33      5.97 o
   4   3  15        1.27        3.28      3.79 o
   5   3  15        7.65        1.16      5.32 o
  -4   4  15        5.11        6.57     17.23 o
  -3   4  15        6.53        2.55      9.63 o
  -2   4  15        7.24        5.26     10.75 o
  -1   4  15        6.17        9.13      4.37 o
   0   4  15        1.65        1.25      3.16 o
   1   4  15        8.94        7.75      2.74 o
   2   4  15        7.54        5.30      2.53 o
   3   4  15      139.09      116.12      6.36 o
   4   4  15       25.59       23.94      4.57 o
   5   4  15        4.45        2.88      4.05 o
  -3   5  15       13.01       14.59      9.64 o
  -2   5  15        0.17        4.74      5.19 o
  -1   5  15       13.98       14.50      7.04 o
   0   5  15        0.21        2.89      2.82 o
   1   5  15      144.31      129.04      5.73 o
   2   5  15       73.74       76.90      4.90 o
   3   5  15       72.40       88.30      5.93 o
   4   5  15       33.70       40.44      5.03 o
   5   5  15        3.20        1.22      3.97 o
  -3   6  15       20.55       12.65      7.55 o
  -2   6  15       48.49       41.13      8.29 o
  -1   6  15        9.19       10.63      5.63 o
   0   6  15       21.43       20.69      3.74 o
   1   6  15       16.19       14.44      3.41 o
   2   6  15       26.72       26.22      3.95 o
   3   6  15       16.65        5.79      5.23 o
   4   6  15       17.01       15.90      4.24 o
   5   6  15        7.29       13.20      5.11 o
  -2   7  15      127.89      121.02     13.96 o
  -1   7  15        2.04        6.72      3.69 o
   0   7  15        0.80        2.59      3.23 o
   1   7  15        0.98        3.03      3.12 o
   2   7  15        0.04        4.57      3.08 o
   3   7  15       34.77       28.08      7.83 o
   4   7  15       19.04       29.95      4.92 o
   5   7  15       73.86       80.93     11.46 o
  -2   8  15       43.61       57.64      8.81 o
  -1   8  15        6.65       13.19      4.51 o
   0   8  15       26.72       32.39      4.49 o
   1   8  15       13.93       18.15      3.86 o
   2   8  15       54.47       53.95      5.49 o
   3   8  15       44.01       51.92      9.73 o
   4   8  15       10.88       13.08      5.85 o
   5   8  15        0.72        7.23      4.38 o
  -1   9  15       52.85       64.47     15.30 o
   0   9  15       13.09       17.91      6.62 o
   1   9  15       40.60       41.09      5.31 o
   2   9  15       38.64       46.12      8.93 o
   3   9  15        0.00        3.20      4.99 o
   4   9  15       12.87       16.47     10.66 o
   0  10  15       32.55       47.50      6.81 o
   1  10  15       20.35       20.01      4.81 o
   2  10  15       81.90      101.76     15.53 o
   3  10  15       11.88       18.65      6.33 o
   4  10  15       41.45       51.06      8.58 o
   1  11  15       16.32       38.49      7.64 o
   2  11  15       39.00       46.95      8.74 o
  -2  -7  16       24.70       25.47      7.78 o
  -1  -7  16        0.94        1.95      6.11 o
   0  -7  16        3.25        1.19      9.91 o
   1  -7  16        0.63       -5.96      8.97 o
  -3  -6  16        0.95       -2.83     14.50 o
  -2  -6  16        0.21        1.97      7.54 o
  -1  -6  16        3.23        5.59      5.80 o
   0  -6  16        2.71       -3.21      5.15 o
   1  -6  16        2.90       -4.11      8.37 o
   2  -6  16       12.94        5.47     10.68 o
  -3  -5  16       30.40       50.26      7.82 o
  -2  -5  16        2.91        7.96      4.49 o
  -1  -5  16       22.79       17.85      6.66 o
   0  -5  16        8.33       10.73     12.60 o
   1  -5  16        4.30       32.54     14.61 o
   2  -5  16        1.36       -0.29      8.90 o
   3  -5  16        8.20       -5.14      9.50 o
  -4  -4  16        0.08        0.48      7.40 o
  -3  -4  16       10.49       14.05      5.32 o
  -2  -4  16        5.17       -0.31      4.25 o
  -1  -4  16       19.56       29.62     14.65 o
   0  -4  16       45.27       58.46     10.72 o
   1  -4  16        0.59        2.72      8.28 o
   2  -4  16        0.34       -0.15      7.07 o
   3  -4  16        6.17       -7.00      7.00 o
  -4  -3  16        0.32       -1.98      6.99 o
  -3  -3  16        4.15        6.46      4.75 o
  -2  -3  16        9.02       10.43      6.65 o
  -1  -3  16       34.78       44.09      5.86 o
   0  -3  16       42.89       39.91      5.28 o
   1  -3  16       47.33       52.27     14.16 o
   2  -3  16        7.20       11.51      5.91 o
   3  -3  16        3.38        8.15      4.98 o
   4  -3  16        2.39        2.11      9.57 o
  -4  -2  16       23.17       21.67      8.48 o
  -3  -2  16        0.22        1.52      5.81 o
  -2  -2  16       41.57       47.17      6.29 o
  -1  -2  16       45.57       49.30      6.00 o
   0  -2  16        1.92        3.20      4.51 o
   1  -2  16       21.01       15.10      6.33 o
   2  -2  16       33.45       41.33      7.73 o
   3  -2  16       12.97        6.56      6.49 o
   4  -2  16        0.02       -3.59      6.23 o
  -4  -1  16       25.20       24.28      8.37 o
  -3  -1  16        4.02        8.52     11.32 o
  -2  -1  16        9.37        4.63      4.54 o
  -1  -1  16       79.59       73.36      8.07 o
   0  -1  16        4.02        4.40      3.58 o
   1  -1  16        6.54        1.84      3.25 o
   2  -1  16       22.27       18.13      6.79 o
   3  -1  16       76.18       60.84      7.16 o
   4  -1  16        1.08       -2.48      4.73 o
  -4   0  16       59.00       51.24     17.47 o
  -3   0  16        5.24        1.38      5.48 o
  -2   0  16       16.01       11.47      4.77 o
  -1   0  16        2.13        0.82      3.90 o
   0   0  16      254.20      230.76      9.19 o
   1   0  16      403.81      382.32     11.44 o
   2   0  16       48.23       47.39      6.12 o
   3   0  16        7.28       10.04      7.03 o
   4   0  16        8.66       15.56      5.53 o
   5   0  16       42.01       40.49      7.51 o
  -4   1  16       18.59       11.55      8.70 o
  -3   1  16       10.22        9.36      6.17 o
  -2   1  16        6.48        5.84      4.29 o
  -1   1  16       27.61       31.82      5.34 o
   0   1  16        0.00       -1.53      3.22 o
   1   1  16      602.67      597.65     14.98 o
   2   1  16        1.96        0.11      4.33 o
   3   1  16        9.59        7.33      4.79 o
   4   1  16        8.03        8.07      6.11 o
   5   1  16       22.27       22.61      9.25 o
  -4   2  16        0.34        2.15     10.30 o
  -3   2  16       26.64       17.84      7.23 o
  -2   2  16       19.41       24.25      6.70 o
  -1   2  16        4.93        4.67      3.96 o
   0   2  16       36.17       36.46      6.04 o
   1   2  16      176.99      179.51      7.97 o
   2   2  16        0.58        0.29      3.05 o
   3   2  16       54.89       58.08      5.50 o
   4   2  16        1.37       -3.90      4.38 o
   5   2  16        0.46       -3.27      5.42 o
  -4   3  16        0.64       -3.70      8.25 o
  -3   3  16        9.69        9.48      6.39 o
  -2   3  16       22.56       22.27      6.61 o
  -1   3  16       24.26       13.33      4.77 o
   0   3  16       13.81       15.52      4.43 o
   1   3  16      486.37      475.88      9.25 o
   2   3  16       52.37       52.58      4.77 o
   3   3  16      185.67      185.87      7.48 o
   4   3  16        1.74       10.90      4.14 o
   5   3  16       31.39       51.09      8.09 o
  -3   4  16        0.17        3.59     10.93 o
  -2   4  16       62.23       62.93      8.60 o
  -1   4  16        0.19        4.39      4.46 o
   0   4  16        4.89        9.70      4.28 o
   1   4  16      169.45      170.66      6.36 o
   2   4  16       11.44       10.07      3.58 o
   3   4  16        4.60        5.19      3.72 o
   4   4  16        0.88        4.42      4.56 o
   5   4  16        1.06       -0.18      5.71 o
  -3   5  16        0.54        5.80     10.76 o
  -2   5  16        8.29        8.83      5.92 o
  -1   5  16       64.90       58.40      6.74 o
   0   5  16       96.38      105.56     10.62 o
   1   5  16       13.89       13.74      3.30 o
   2   5  16       76.15       76.27      6.47 o
   3   5  16       42.54       38.63      4.83 o
   4   5  16        1.10        6.74      3.91 o
   5   5  16        7.16       -1.07      5.86 o
  -3   6  16       12.67        7.86     11.24 o
  -2   6  16        3.19        7.08     10.05 o
  -1   6  16        1.46       10.21      6.02 o
   0   6  16        4.45        3.67      2.99 o
   1   6  16       34.67       40.71      4.34 o
   2   6  16        4.33        8.83      4.12 o
   3   6  16       18.56       29.89      5.36 o
   4   6  16        0.04        0.82      3.69 o
   5   6  16        0.07        1.30      4.20 o
  -2   7  16       34.66       50.70      8.95 o
  -1   7  16       24.25       32.85      7.26 o
   0   7  16        0.00        6.22      3.35 o
   1   7  16       11.67       19.52      5.08 o
   2   7  16      116.14       97.28     11.98 o
   3   7  16        4.87        4.65      4.16 o
   4   7  16        5.71        8.41      4.28 o
   5   7  16       11.09       18.63      6.73 o
  -2   8  16       63.86       68.82     10.72 o
  -1   8  16        0.13       15.35      8.22 o
   0   8  16        7.56       16.05      3.73 o
   1   8  16        5.41       17.60      5.62 o
   2   8  16       22.59       33.97      5.73 o
   3   8  16       33.18       45.24      7.65 o
   4   8  16        9.42       27.26     11.22 o
  -1   9  16       39.97       49.48     10.67 o
   0   9  16       15.71       32.77      5.65 o
   1   9  16       17.67       23.43      4.87 o
   2   9  16       10.12       15.64      7.96 o
   3   9  16        0.18        3.41      5.40 o
   4   9  16        6.57       15.05     11.94 o
   0  10  16       42.24       65.38      7.56 o
   1  10  16        9.39       19.82      6.45 o
   2  10  16        0.55       12.45      7.30 o
   3  10  16       21.23       24.67      7.35 o
  -1  -7  17       22.77       17.39      7.83 o
  -2  -6  17        2.22        1.79      6.21 o
  -1  -6  17       77.55       81.21      9.76 o
   0  -6  17       12.12       13.25     10.70 o
   1  -6  17        0.00       -2.57      9.41 o
  -3  -5  17        0.49        8.34      5.79 o
  -2  -5  17        8.47       11.46     14.22 o
  -1  -5  17       40.27       57.86     11.56 o
   0  -5  17        3.74       -3.07      4.96 o
   1  -5  17        8.66        8.31      9.67 o
   2  -5  17        9.96       18.33     11.30 o
  -3  -4  17        0.40        3.14      4.96 o
  -2  -4  17       22.16       33.67      6.15 o
  -1  -4  17        5.16       10.47      5.70 o
   0  -4  17       88.04      104.55      9.30 o
   1  -4  17        6.05       23.43     14.28 o
   2  -4  17       38.83       66.68     21.57 o
   3  -4  17       10.24       41.14     17.05 o
  -3  -3  17        4.25        2.07      5.02 o
  -2  -3  17       24.42       22.38      5.74 o
  -1  -3  17       39.99       37.19      5.76 o
   0  -3  17        9.93        9.76      4.48 o
   1  -3  17       11.38       14.47      7.87 o
   2  -3  17        6.80       21.77      6.56 o
   3  -3  17        3.24       11.71     10.94 o
  -4  -2  17        8.86       -1.85      7.34 o
  -3  -2  17        0.00       -0.16      8.79 o
  -2  -2  17        0.52        5.82      8.34 o
  -1  -2  17       10.07       11.46      4.59 o
   0  -2  17       10.38       14.69      4.56 o
   1  -2  17        6.15       10.58      5.96 o
   2  -2  17        0.31        4.74     10.13 o
   3  -2  17        4.49        3.60      7.83 o
   4  -2  17        0.25        1.87      8.21 o
  -4  -1  17        6.56        0.89      6.89 o
  -3  -1  17        0.12       -4.76      4.76 o
  -2  -1  17       10.82        7.09      4.92 o
  -1  -1  17       25.44       26.81      5.46 o
   0  -1  17       13.76       19.60      4.45 o
   1  -1  17       16.74       13.79      6.83 o
   2  -1  17       23.61       19.02      6.96 o
   3  -1  17        1.59        1.42      6.83 o
   4  -1  17        0.24       -1.05      7.42 o
  -4   0  17       10.75        4.85      7.21 o
  -3   0  17        0.63        1.77      7.89 o
  -2   0  17        2.62       -1.35      6.86 o
  -1   0  17       32.29       30.41      5.57 o
   0   0  17       48.95       50.61      8.86 o
   1   0  17       32.38       43.07     11.84 o
   2   0  17       31.16       31.91      7.65 o
   3   0  17       12.27       14.84      9.82 o
   4   0  17        0.11        3.72      7.18 o
  -4   1  17        7.82        5.93      7.79 o
  -3   1  17        0.36        3.19      5.47 o
  -2   1  17        0.79       -0.59      4.54 o
  -1   1  17       11.89        8.80      4.59 o
   0   1  17       35.12       39.78      5.45 o
   1   1  17        1.08        1.18      5.74 o
   2   1  17        0.94       -2.28      7.18 o
   3   1  17        5.69        6.53      4.69 o
   4   1  17       30.75       25.03      9.49 o
  -3   2  17       13.78       13.80      6.63 o
  -2   2  17       18.99       12.55     11.12 o
  -1   2  17        0.08       -0.01      4.74 o
   0   2  17       44.32       46.12      6.69 o
   1   2  17       14.39       15.03      4.19 o
   2   2  17      121.88      112.25      6.22 o
   3   2  17        7.77        2.82      3.68 o
   4   2  17       16.87       17.70      5.99 o
   5   2  17        2.69       -3.77      8.54 o
  -3   3  17        4.53        8.69      6.37 o
  -2   3  17       34.72       16.11     12.35 o
  -1   3  17        0.00        0.86      4.15 o
   0   3  17       25.89       32.12      5.50 o
   1   3  17       30.38       37.05      7.50 o
   2   3  17      392.08      387.88     10.08 o
   3   3  17       16.47        9.39      3.93 o
   4   3  17       41.11       54.43      8.00 o
   5   3  17        8.28       16.38      6.17 o
  -3   4  17        1.04        3.92      6.48 o
  -2   4  17       11.05       12.36      6.43 o
  -1   4  17        4.54        4.76      6.56 o
   0   4  17       11.25        8.07      5.94 o
   1   4  17       78.28      101.64      8.27 o
   2   4  17        9.27        9.66      3.84 o
   3   4  17       24.55       20.90      4.52 o
   4   4  17        4.20       -1.96      3.74 o
   5   4  17       14.12       19.12      5.35 o
  -3   5  17       88.72       98.79     11.81 o
  -2   5  17        5.88        7.59      7.93 o
  -1   5  17       41.25       42.83     10.22 o
   0   5  17       10.93        6.26      8.96 o
   1   5  17      326.69      312.58     11.21 o
   2   5  17      419.22      395.44     12.34 o
   3   5  17        9.19        8.54      3.87 o
   4   5  17        0.00       -0.68      3.82 o
   5   5  17        0.01       -0.28      6.15 o
  -2   6  17       18.75       11.32      6.37 o
  -1   6  17        8.02       14.76      5.73 o
   0   6  17        7.73        8.07      4.88 o
   1   6  17       56.41       61.03      5.07 o
   2   6  17       50.13       57.44      6.18 o
   3   6  17        8.70        9.36      3.94 o
   4   6  17       10.65        8.05      4.23 o
  -2   7  17        0.26       13.42      6.98 o
  -1   7  17       15.43       33.48      7.45 o
   0   7  17       58.34       66.17      6.94 o
   1   7  17        0.05        8.69      3.30 o
   2   7  17       14.00       20.26      4.98 o
   3   7  17       11.93       16.28      6.46 o
   4   7  17       12.37       18.26      7.15 o
  -1   8  17       40.86       53.30      8.41 o
   0   8  17       10.58       26.78      6.71 o
   1   8  17       10.79       28.09      6.18 o
   2   8  17        1.16        8.82      6.95 o
   3   8  17        7.98       17.74      8.66 o
   4   8  17        5.62        8.61      4.99 o
   0   9  17        1.71       12.20      4.72 o
   1   9  17        9.88       19.06      7.62 o
   2   9  17       31.34       31.59      7.52 o
   3   9  17        0.73       -1.58     10.37 o
   1  10  17        1.98       11.15      6.64 o
   2  10  17        3.08       14.30     11.01 o
  -1  -6  18       65.69       75.73      9.96 o
   0  -6  18        4.58        9.57     10.78 o
  -2  -5  18        0.08       13.28      9.08 o
  -1  -5  18        8.73        1.58      6.08 o
   0  -5  18        0.07       -2.68      8.68 o
   1  -5  18        0.09        1.44     10.31 o
  -3  -4  18        4.88       -2.14      7.33 o
  -2  -4  18       59.11       78.89     14.72 o
  -1  -4  18       81.15       94.66     13.64 o
   0  -4  18       46.06       66.51     21.56 o
   1  -4  18       16.13       36.03     18.68 o
   2  -4  18        5.02       37.38     20.67 o
  -3  -3  18        0.20        1.99      5.81 o
  -2  -3  18       13.31       15.28      7.84 o
  -1  -3  18       21.42       30.28      8.54 o
   0  -3  18        0.06       -0.27      3.94 o
   1  -3  18      119.68      141.24     11.07 o
   2  -3  18        1.80       -2.96      8.91 o
   3  -3  18        0.20       11.98     20.08 o
  -3  -2  18        0.62        3.78      6.00 o
  -2  -2  18        0.16        6.73      5.00 o
  -1  -2  18        0.44        0.87      4.06 o
   0  -2  18        0.12       -1.29      3.61 o
   1  -2  18       36.07       39.99      7.74 o
   2  -2  18        4.11       14.62     14.17 o
   3  -2  18       13.39       29.40     10.47 o
  -3  -1  18        0.08        2.84      6.17 o
  -2  -1  18        7.04        7.52      6.10 o
  -1  -1  18        2.21        6.09      4.23 o
   0  -1  18       36.99       34.73      5.49 o
   1  -1  18       40.46       38.44     10.38 o
   2  -1  18        4.06        5.60      6.11 o
   3  -1  18        0.97        7.55      7.60 o
   4  -1  18        0.79        9.07      6.03 o
  -3   0  18        4.85        3.53      6.40 o
  -2   0  18        0.16        0.83      4.57 o
  -1   0  18       14.12       11.20      4.48 o
   0   0  18       10.41        8.92      4.22 o
   1   0  18        2.27        7.62      8.41 o
   2   0  18        1.48        9.02      8.34 o
   3   0  18        1.21       -2.64      4.74 o
   4   0  18        2.12        7.04      5.72 o
  -3   1  18        2.40        2.19      5.94 o
  -2   1  18        1.23        8.34      5.14 o
  -1   1  18       41.88       44.55      6.37 o
   0   1  18       21.31       15.02      4.68 o
   1   1  18        3.04       -3.88      5.96 o
   2   1  18       10.42       18.85      7.20 o
   3   1  18       36.68       28.27     10.19 o
   4   1  18       14.99       14.07      5.92 o
  -3   2  18       23.20       16.23     12.29 o
  -2   2  18        1.72        0.56      7.55 o
  -1   2  18       12.02       12.58      6.91 o
   0   2  18        5.36        6.16      4.31 o
   1   2  18       13.98       12.42      4.15 o
   2   2  18       62.08       77.74     10.05 o
   3   2  18        2.90        3.90      4.79 o
   4   2  18        0.06       -1.42      5.04 o
  -3   3  18        7.68       14.27      7.61 o
  -2   3  18       31.78       48.25      8.32 o
  -1   3  18        3.89        9.53      4.56 o
   0   3  18        1.02        6.31      5.92 o
   1   3  18      261.49      266.92     10.28 o
   2   3  18        0.51        1.80      4.13 o
   3   3  18        1.80        2.51      3.54 o
   4   3  18        7.22        7.95      5.22 o
  -3   4  18       30.66       31.18     15.27 o
  -2   4  18        0.26        1.64      5.60 o
  -1   4  18       12.52       14.65      5.27 o
   0   4  18       12.41       23.08      5.18 o
   1   4  18        0.68        3.69      4.03 o
   2   4  18        2.22        5.10      3.66 o
   3   4  18       41.09       45.96      5.37 o
   4   4  18        4.16        3.19      4.01 o
  -2   5  18       67.67       87.92     12.98 o
  -1   5  18       21.66       24.58      6.44 o
   0   5  18        2.79       15.02      4.89 o
   1   5  18        0.03        0.59      4.69 o
   2   5  18       18.34       23.08      5.29 o
   3   5  18        1.10        0.34      3.72 o
   4   5  18       41.82       53.87      7.50 o
  -2   6  18        3.01        9.86      6.37 o
  -1   6  18        8.17       19.35      6.18 o
   0   6  18       23.78       28.30      5.72 o
   1   6  18       12.86       14.55      6.37 o
   2   6  18        4.38        6.42      6.38 o
   3   6  18        9.62       16.79      4.16 o
   4   6  18       24.57       34.21      5.86 o
  -1   7  18        9.65       30.04      7.28 o
   0   7  18        0.15       11.91      4.84 o
   1   7  18        0.08        9.78      5.89 o
   2   7  18       14.29       18.53      4.84 o
   3   7  18        0.89        5.15      6.65 o
   4   7  18       40.41       51.06      6.42 o
  -1   8  18       28.28       37.74     18.98 o
   0   8  18        4.18       17.04     10.43 o
   1   8  18        8.83       14.73      7.43 o
   2   8  18        4.08       15.15      5.03 o
   3   8  18       13.05       15.58     10.43 o
   0   9  18       44.31       55.35     11.20 o
   1   9  18       21.44       43.75     13.59 o
   2   9  18        4.01        7.27      8.57 o
   3   9  18       21.90       18.96      7.07 o
  -1  -5  19       11.27       10.45      7.00 o
   0  -5  19        9.08        1.73     10.51 o
  -2  -4  19       18.42       20.91      9.44 o
  -1  -4  19        0.02        6.65      9.64 o
   0  -4  19       21.84       53.92     20.19 o
   1  -4  19       37.48       92.84     43.12 o
  -2  -3  19        0.48        1.75      5.12 o
  -1  -3  19        2.89        4.90      7.79 o
   0  -3  19        7.96       11.99      7.07 o
   1  -3  19       11.46       27.24     27.15 o
   2  -3  19        2.67       24.28     19.96 o
  -3  -2  19        9.51       14.64      8.44 o
  -2  -2  19        4.04        0.66      4.80 o
  -1  -2  19        8.93       14.86      5.05 o
   0  -2  19        8.78        8.36      4.66 o
   1  -2  19        5.19       11.85      6.62 o
   2  -2  19       21.14       24.03     20.49 o
   3  -2  19        1.77       11.47     22.24 o
  -3  -1  19        1.94        4.42      7.50 o
  -2  -1  19       22.10       26.44     11.99 o
  -1  -1  19        0.54        4.22      5.17 o
   0  -1  19       26.40       40.62      8.14 o
   1  -1  19       92.49      108.21     11.23 o
   2  -1  19       34.67       49.22     19.17 o
   3  -1  19        0.00       14.18      6.92 o
  -3   0  19        3.14       -0.25      7.74 o
  -2   0  19        1.39        3.08      4.63 o
  -1   0  19       29.19       27.79     10.03 o
   0   0  19       53.80       57.96      6.44 o
   1   0  19        0.89        7.42      6.52 o
   2   0  19        0.91       -0.06      8.45 o
   3   0  19        0.03       11.39      6.49 o
  -3   1  19        0.00        3.00      7.55 o
  -2   1  19       16.68       26.60      7.20 o
  -1   1  19       33.85       33.56      6.13 o
   0   1  19       68.60       69.83      7.02 o
   1   1  19       25.90       28.89      8.23 o
   2   1  19        4.17        4.48      7.76 o
   3   1  19        0.17       10.92      6.83 o
   4   1  19       12.65        7.16      7.15 o
  -3   2  19       20.14       18.87      8.50 o
  -2   2  19        0.02        8.31      5.73 o
  -1   2  19       11.73       13.81      5.01 o
   0   2  19       33.96       40.39      6.03 o
   1   2  19        0.64        1.32     10.12 o
   2   2  19       18.46       27.15      9.16 o
   3   2  19        0.14        5.75      8.13 o
   4   2  19        0.37       -0.98     10.87 o
  -2   3  19       59.97       60.07     13.35 o
  -1   3  19       18.78       25.49      7.52 o
   0   3  19       49.29       43.81      6.43 o
   1   3  19        7.36       14.08     10.78 o
   2   3  19       22.22       25.36      8.05 o
   3   3  19        4.38       10.79      4.37 o
   4   3  19       67.15       70.55      8.41 o
  -2   4  19        5.57       11.16      6.33 o
  -1   4  19        0.02       -0.50      4.38 o
   0   4  19       19.41       18.22      7.00 o
   1   4  19       16.30       19.95      4.97 o
   2   4  19       14.70       19.08      8.34 o
   3   4  19        8.56       13.67      8.13 o
   4   4  19       11.37        8.51      4.88 o
  -2   5  19       24.64       42.64     12.45 o
  -1   5  19        7.65       18.08      6.24 o
   0   5  19       17.52       24.54      5.62 o
   1   5  19       84.85       86.21      7.17 o
   2   5  19      352.79      346.68     16.69 o
   3   5  19       17.15       19.49      6.77 o
   4   5  19        4.30        1.22      6.81 o
  -1   6  19       10.87       20.07      6.51 o
   0   6  19       17.91       24.45      5.51 o
   1   6  19        7.57       20.68      5.07 o
   2   6  19       35.60       49.46     10.01 o
   3   6  19        7.51        8.57      6.13 o
   4   6  19       43.15       55.39      8.30 o
  -1   7  19        7.20       27.96     11.31 o
   0   7  19       67.26       95.08     12.02 o
   1   7  19       18.10       19.57      6.45 o
   2   7  19       28.13       32.13      5.83 o
   3   7  19        0.73        5.53      6.07 o
   0   8  19        0.07       16.85     12.92 o
   1   8  19       21.86       45.44     14.36 o
   2   8  19      148.13      163.97     16.06 o
   3   8  19       28.10       48.46     16.87 o
   0  -4  20        1.82       -1.20     10.73 o
  -1  -3  20        2.56        0.29      8.61 o
   0  -3  20       18.80       26.96     15.03 o
   1  -3  20       10.20       24.19     27.00 o
  -2  -2  20       68.85       80.64      8.53 o
  -1  -2  20        7.44       11.82      8.57 o
   0  -2  20        2.10       14.25      7.14 o
   1  -2  20        1.26       10.64     15.09 o
   2  -2  20        2.79       -3.46     10.42 o
  -2  -1  20       64.63       73.73      8.25 o
  -1  -1  20        1.74        1.66      7.68 o
   0  -1  20        7.23       17.44     15.59 o
   1  -1  20        2.77       16.24     10.22 o
   2  -1  20        0.35        5.72      8.84 o
  -2   0  20        0.31        4.73      6.17 o
  -1   0  20       24.80       20.84      7.18 o
   0   0  20       12.59       22.80      5.30 o
   1   0  20        1.46        6.95      9.62 o
   2   0  20        1.88       14.34     10.72 o
   3   0  20        7.70       12.45     17.94 o
  -2   1  20       38.74       49.52      8.68 o
  -1   1  20        4.14       10.91      5.00 o
   0   1  20       20.48       21.24      5.00 o
   1   1  20       29.43       48.48     11.74 o
   2   1  20       17.75       29.84      8.38 o
   3   1  20       14.97       13.08     15.30 o
  -2   2  20        0.09        3.48      6.04 o
  -1   2  20        0.15       -1.61      5.14 o
   0   2  20       38.94       51.48      6.37 o
   1   2  20       59.85       76.47     11.92 o
   2   2  20        4.04        3.42     12.87 o
   3   2  20        4.54       18.21      7.46 o
  -2   3  20        2.09        6.06      5.53 o
  -1   3  20        2.81        6.25      4.98 o
   0   3  20       36.23       29.80      7.24 o
   1   3  20      120.30      131.77     12.59 o
   2   3  20       77.58       85.24     10.78 o
   3   3  20        1.32        6.03     18.00 o
  -2   4  20        0.20        3.38     14.31 o
  -1   4  20        8.76       18.32      7.63 o
   0   4  20        8.82       13.98      5.00 o
   1   4  20       29.44       46.90      9.49 o
   2   4  20       16.18       17.78     11.83 o
   3   4  20        1.27       14.45      9.12 o
  -1   5  20       15.98       27.48      9.23 o
   0   5  20       54.68       66.16      9.34 o
   1   5  20       17.29       28.49     17.37 o
   2   5  20       24.75       32.53      8.84 o
   3   5  20        1.03        1.08      5.96 o
  -1   6  20        0.00       15.78      6.86 o
   0   6  20        0.00        9.06      8.91 o
   1   6  20        5.08       11.63      5.39 o
   2   6  20       13.50       29.93      8.52 o
   3   6  20       37.67       41.55      8.93 o
   0   7  20        3.10       11.64      5.29 o
   1   7  20       30.29       40.58      7.75 o
   2   7  20      113.84      131.60     25.31 o
   3   7  20       21.67       51.80     12.26 o
  -1  -2  21       13.74       18.42      5.82 o
   0  -2  21        0.87       18.96     16.04 o
   1  -2  21        0.61       12.96     20.61 o
  -1  -1  21       33.35       55.02      7.37 o
   0  -1  21        6.45       11.07     10.43 o
   1  -1  21       40.32       60.01     12.85 o
   2  -1  21       18.60       28.14     13.31 o
  -1   0  21       82.00      106.38      9.02 o
   0   0  21        4.67       24.14      8.47 o
   1   0  21        2.01       10.43     15.82 o
   2   0  21        2.62       14.08     11.50 o
  -1   1  21       82.76      102.80      8.98 o
   0   1  21        3.38        3.29      7.29 o
   1   1  21        6.32       18.70     16.37 o
   2   1  21       16.00       31.32      8.44 o
  -1   2  21       13.76       23.04      6.30 o
   0   2  21       24.76       26.98      5.94 o
   1   2  21       55.16       57.75     11.18 o
   2   2  21        3.65        7.21      6.74 o
   3   2  21        8.73       18.77     17.71 o
  -1   3  21       38.76       44.46      8.57 o
   0   3  21        2.81        7.34      8.90 o
   1   3  21       49.48       59.29      9.98 o
   2   3  21        2.91        6.70     10.47 o
   3   3  21        9.46       25.43      8.49 o
  -1   4  21        0.57        8.19      6.25 o
   0   4  21       46.69       46.95      6.68 o
   1   4  21       33.96       39.43     12.96 o
   2   4  21       13.01       24.22      8.07 o
   3   4  21        0.01       16.24      8.01 o
   0   5  21       36.05       36.21      9.49 o
   1   5  21       68.00       81.49     11.12 o
   2   5  21       15.17       19.68      8.03 o
   0   6  21       15.70       22.53     13.82 o
   1   6  21        8.47       20.54     17.34 o
   2   6  21        0.49       15.03     12.74 o
   0   0  22        5.94       24.47     14.32 o
   1   0  22        0.72       14.54     17.90 o
   0   1  22       30.95       40.98      9.87 o
   1   1  22        2.95       22.63     17.80 o
   0   2  22       26.16       44.54     17.54 o
   1   2  22       47.34       65.96     10.67 o
   2   2  22        5.02       22.53     15.40 o
   0   3  22       13.06       15.86      6.76 o
   1   3  22        9.63       18.22      9.72 o
   2   3  22        9.99       40.71     20.32 o
   0   4  22        7.33       10.70      8.08 o
   1   4  22       17.95       23.52      8.72 o
   2   4  22        7.46       22.87     11.32 o
 
